# Supplementary material for: Hijacking the Host Clock: A Nematode Effector Antagonizes Soybean Circadian Defense and Translation Control
Source: Adv Sci (Weinh). 2026 May 7:e18591. Online ahead of print. doi: 10.1002/advs.202518591 (PMC13334672; doi:10.1002/advs.202518591)
Supplement: Supplementary file 2 — Supporting File 2: advs75547‐sup‐0002‐DataSet.zip. [file ADVS-9999-e18591-s001.zip]

Archive with 3 entries (3 files):
- Supplementary Dataset 1.xlsx
- Supplementary Dataset 2.xlsx
- Supplementary Dataset 3.xlsx
