# Supplementary material for: Hijacking the Host Clock: A Nematode Effector Antagonizes Soybean Circadian Defense and Translation Control
Source: Adv Sci (Weinh). 2026 May 7:e18591. Online ahead of print. doi: 10.1002/advs.202518591 (PMC13334672; doi:10.1002/advs.202518591)
Supplement: Supplementary file 2 — Supporting File 2: advs75547‐sup‐0002‐DataSet.zip. [file ADVS-9999-e18591-s001.zip › Supplementary Dataset 1.xlsx]

## Sheet: Explanation
Tab	Explanation
2181 GmCCA1-induced genes	List of 2181 GmCCA1-induced genes based on RNA-seq analysis of Control and GmCCA1ox lines
	Column A: Gene ID
	Column B: log2 fold change (GmCCA1ox vs. Control)
	Column C: adjusted p value (GmCCA1ox vs. Control)
2211 GmCCA1-repressed genes	List of 2211 GmCCA1-repressed genes based on RNA-seq analysis of Control and GmCCA1ox lines
	Column A: Gene ID
	Column B: log2 fold change (GmCCA1ox vs. Control)
	Column C: adjusted p value (GmCCA1ox vs. Control)
GO_GmCCA1-induced	Enriched GO terms of 2181 GmCCA1-induced genes
	Column A: Type of GO terms
	Column B: Enriched GO term ID
	Column C: Enriched GO term description
	Column D: Entrez Gene ID of 2181 GmCCA1-induced genes that belong to this GO term
	Column E: Fold enrichment compared to the genome-wide background
	Column F: False discovery rate
GO_GmCCA1-repressed	Enriched GO terms of 2211 GmCCA1-repressed genes
	Column A: Type of GO terms
	Column B: Enriched GO term ID
	Column C: Enriched GO term description
	Column D: Entrez Gene ID of 2211 GmCCA1-repressed genes that belong to this GO term
	Column E: Fold enrichment compared to the genome-wide background
	Column F: False discovery rate
391 root TIGs	List of 391 time-indicating genes for construction of the molecular timetable of soybean hairy roots
	Column A: Gene ID
	Column B: CT group
799 Hg4E02-induced genes	List of 799 Hg4E02-induced genes based on RNA-seq analysis of DEX-inducible Hg4E02 lines
	Column A: Gene ID
	Column B: log2 fold change (DEX vs. dH2O at 12 hpt)
	Column C: adjusted p value (DEX vs. dH2O at 12 hpt)
786 Hg4E02-repressed genes	List of 786 Hg4E02-repressed genes based on RNA-seq analysis of DEX-inducible Hg4E02 lines
	Column A: Gene ID
	Column B: log2 fold change (DEX vs. dH2O at 12 hpt)
	Column C: adjusted p value (DEX vs. dH2O at 12 hpt)
GO_Hg4E02-induced	Enriched GO terms of 799 Hg4E02-induced genes
	Column A: Type of GO terms
	Column B: Enriched GO term ID
	Column C: Enriched GO term description
	Column D: Entrez Gene ID of Hg4E02-induced genes that belong to this GO term
	Column E: Fold enrichment compared to the genome-wide background
	Column F: False discovery rate
GO_Hg4E02-repressed	Enriched GO terms of 786 Hg4E02-repressed genes
	Column A: Type of GO terms
	Column B: Enriched GO term ID
	Column C: Enriched GO term description
	Column D: Entrez Gene ID of Hg4E02-repressed genes that belong to this GO term
	Column E: Fold enrichment compared to the genome-wide background
	Column F: False discovery rate
GO_GmCCA1-rep Hg4E02-ind	Enriched GO terms of 86 GmCCA1-repressed Hg4E02-induced genes
	Column A: Type of GO terms
	Column B: Enriched GO term ID
	Column C: Enriched GO term description
	Column D: Entrez Gene ID of 86 GmCCA1-repressed Hg4E02-induced genes that belong to this GO term
	Column E: Fold enrichment compared to the genome-wide background
	Column F: False discovery rate
GO_GmCCA1-ind 4E02-rep	Enriched GO terms of 110 GmCCA1-induced Hg4E02-repressed genes
	Column A: Type of GO terms
	Column B: Enriched GO term ID
	Column C: Enriched GO term description
	Column D: Entrez Gene ID of 110 GmCCA1-induced Hg4E02-repressed genes that belong to this GO term
	Column E: Fold enrichment compared to the genome-wide background
	Column F: False discovery rate

## Sheet: 2181 GmCCA1-induced genes
Gene ID	log2FC	adjusted p value
GLYMA_11G172900	7.33011	2.38174e-63
GLYMA_08G180200	6.53631	7.07182e-63
GLYMA_15G241600	6.52066	2.812e-52
GLYMA_03G065300	7.81753	1.4035e-50
GLYMA_03G050900	5.66376	2.13794e-50
GLYMA_03G044600	7.82239	4.5208e-50
GLYMA_09G118300	4.23858	1.32032e-47
GLYMA_08G105400	4.35124	8.80196e-46
GLYMA_08G264900	4.5822	5.89875e-45
GLYMA_03G065400	8.55597	9.14632e-45
GLYMA_12G167000	3.03506	9.08671e-44
GLYMA_07G232300	6.16313	9.08671e-44
GLYMA_11G152700	5.50135	3.37335e-43
GLYMA_03G065500	8.74828	1.84903e-42
GLYMA_06G095700	2.06417	4.30656e-42
GLYMA_12G132700	5.55509	6.39078e-41
GLYMA_06G200800	8.93528	7.66529e-41
GLYMA_20G196000	6.01776	1.16994e-40
GLYMA_16G187300	4.82936	1.24602e-40
GLYMA_05G095600	5.75649	4.8478e-40
GLYMA_01G110400	6.23028	1.27938e-39
GLYMA_07G089500	2.33148	2.38769e-39
GLYMA_07G006900	2.19776	4.79656e-39
GLYMA_16G040500	0.894223	6.42329e-39
GLYMA_08G082900	4.89128	1.23256e-38
GLYMA_07G215800	4.81434	2.96745e-38
GLYMA_09G128100	6.72455	5.63152e-38
GLYMA_17G028400	2.27052	6.18005e-38
GLYMA_16G115500	0.933034	3.8112e-37
GLYMA_09G101100	7.43399	3.81525e-37
GLYMA_02G303300	1.56908	4.04447e-37
GLYMA_18G030100	0.525991	1.0003e-36
GLYMA_18G237000	0.539271	1.44093e-36
GLYMA_09G127900	6.1497	2.44748e-36
GLYMA_08G343200	0.754901	2.82049e-36
GLYMA_05G227400	1.09605	1.43012e-35
GLYMA_08G227900	1.05661	2.21913e-35
GLYMA_12G167200	5.37484	2.96716e-35
GLYMA_15G053600	1.09246	2.96716e-35
GLYMA_18G133100	0.991667	2.96716e-35
GLYMA_18G182600	0.437423	3.0053e-35
GLYMA_17G259000	1.533	4.30936e-35
GLYMA_18G256200	0.464783	4.75611e-35
GLYMA_02G130700	3.83218	9.1972e-35
GLYMA_03G261800	6.36919	2.34003e-34
GLYMA_18G066500	1.37785	4.06407e-34
GLYMA_07G086000	1.29528	4.63235e-34
GLYMA_18G071900	1.09187	1.26771e-33
GLYMA_02G041500	1.75172	1.44824e-33
GLYMA_09G069700	0.777406	2.01161e-33
GLYMA_02G059800	0.592848	2.01161e-33
GLYMA_09G277800	1.97955	2.13429e-33
GLYMA_18G052600	4.49097	3.53461e-33
GLYMA_18G017700	1.40568	6.57154e-33
GLYMA_03G014300	1.43799	7.70027e-33
GLYMA_18G176600	0.875827	1.24621e-32
GLYMA_12G121000	1.11711	1.67579e-32
GLYMA_08G168300	1.17903	2.47562e-32
GLYMA_01G081600	1.59046	2.79295e-32
GLYMA_04G174200	4.43094	2.81317e-32
GLYMA_18G240900	0.511415	3.30538e-32
GLYMA_18G143100	0.399406	4.19063e-32
GLYMA_18G078600	1.34342	4.53612e-32
GLYMA_18G225700	0.639591	6.96287e-32
GLYMA_18G045900	1.22507	7.27134e-32
GLYMA_18G026500	1.20324	1.0276e-31
GLYMA_10G231700	1.6152	1.41828e-31
GLYMA_10G016100	0.766966	1.63434e-31
GLYMA_18G139000	0.612219	1.98951e-31
GLYMA_18G220000	0.401239	3.69864e-31
GLYMA_01G008200	1.83919	4.02393e-31
GLYMA_18G092500	0.524612	4.19814e-31
GLYMA_07G191500	1.36413	4.75234e-31
GLYMA_18G011400	0.852858	5.65309e-31
GLYMA_20G127300	0.842469	9.64616e-31
GLYMA_15G067300	1.28669	1.03566e-30
GLYMA_07G251800	1.26594	1.24795e-30
GLYMA_19G168300	1.12987	1.79276e-30
GLYMA_18G273900	1.11029	1.94852e-30
GLYMA_02G064700	4.03711	2.25882e-30
GLYMA_18G224500	0.59968	2.74423e-30
GLYMA_18G209600	1.16983	3.19372e-30
GLYMA_18G082200	0.943609	3.45983e-30
GLYMA_18G000200	0.52298	3.62824e-30
GLYMA_20G236200	0.823116	3.823e-30
GLYMA_18G016800	0.478649	3.93499e-30
GLYMA_18G238400	0.455428	4.49854e-30
GLYMA_18G034200	0.526772	4.89891e-30
GLYMA_14G058700	1.42168	4.91861e-30
GLYMA_08G328800	1.81424	6.57434e-30
GLYMA_18G255600	0.509854	7.14858e-30
GLYMA_18G037300	0.463532	7.4945e-30
GLYMA_18G300500	0.72457	7.5099e-30
GLYMA_18G295300	0.641727	1.0601e-29
GLYMA_12G013200	2.01493	1.20916e-29
GLYMA_18G064900	0.94851	1.21551e-29
GLYMA_18G040700	0.952269	1.23837e-29
GLYMA_18G209900	2.78889	1.7698e-29
GLYMA_20G140400	3.221	2.06758e-29
GLYMA_07G081500	4.24301	2.08323e-29
GLYMA_18G104400	0.604143	2.43824e-29
GLYMA_18G149700	0.394003	4.21079e-29
GLYMA_14G184100	1.65193	4.4307e-29
GLYMA_18G209800	0.945135	5.00286e-29
GLYMA_19G056100	0.927318	6.10439e-29
GLYMA_19G233900	0.861886	7.4661e-29
GLYMA_18G074000	2.69757	7.47345e-29
GLYMA_06G264800	2.81477	8.72824e-29
GLYMA_08G254200	1.00813	8.7352e-29
GLYMA_20G026700	2.10989	1.18397e-28
GLYMA_02G216800	3.05886	1.262e-28
GLYMA_09G099000	1.016	1.29595e-28
GLYMA_18G182000	0.630452	1.35758e-28
GLYMA_11G119500	0.70877	1.5665e-28
GLYMA_15G276700	1.39616	1.58638e-28
GLYMA_18G102700	0.453999	1.61645e-28
GLYMA_07G240600	0.659151	1.64845e-28
GLYMA_18G248600	0.518851	1.82205e-28
GLYMA_18G045800	0.402908	1.83374e-28
GLYMA_11G125900	3.63203	1.97269e-28
GLYMA_18G228900	0.647821	2.01001e-28
GLYMA_18G266300	0.790157	2.05168e-28
GLYMA_01G204800	1.38689	2.26751e-28
GLYMA_18G021700	1.1714	2.293e-28
GLYMA_08G082400	1.22472	2.40577e-28
GLYMA_18G263400	0.522456	2.49832e-28
GLYMA_18G262900	0.398208	2.58675e-28
GLYMA_05G026900	1.77361	3.11743e-28
GLYMA_14G049500	1.38823	3.23937e-28
GLYMA_10G153200	0.648066	3.28896e-28
GLYMA_18G232000	0.553386	3.67304e-28
GLYMA_13G361700	1.6709	3.9689e-28
GLYMA_18G131200	0.436767	4.125e-28
GLYMA_18G034700	0.350308	4.125e-28
GLYMA_18G098400	0.753835	4.38064e-28
GLYMA_02G171600	1.71673	4.828e-28
GLYMA_20G069000	1.95616	4.9036e-28
GLYMA_08G328400	1.10485	5.05548e-28
GLYMA_17G134100	0.739561	5.41164e-28
GLYMA_03G205700	0.836748	5.58797e-28
GLYMA_08G336800	0.837627	5.64504e-28
GLYMA_18G220900	0.603609	7.47864e-28
GLYMA_18G300100	0.44089	8.42438e-28
GLYMA_17G174300	0.693248	8.87598e-28
GLYMA_06G205600	1.87453	9.54962e-28
GLYMA_15G093100	1.95759	9.78283e-28
GLYMA_18G300800	1.02685	9.86227e-28
GLYMA_18G041600	1.81366	1.15172e-27
GLYMA_04G195700	1.44276	1.20933e-27
GLYMA_04G042500	1.3969	1.24169e-27
GLYMA_18G217500	0.446949	1.24169e-27
GLYMA_12G132800	1.18704	1.38849e-27
GLYMA_17G174500	6.42518	1.50835e-27
GLYMA_18G123400	0.536233	1.57039e-27
GLYMA_18G037200	0.546425	1.64377e-27
GLYMA_18G181500	0.493235	1.70181e-27
GLYMA_14G053600	1.52179	1.81031e-27
GLYMA_07G218200	0.871291	1.99581e-27
GLYMA_18G083200	0.780903	2.12302e-27
GLYMA_09G048900	1.16763	2.16162e-27
GLYMA_18G050300	0.662707	2.37838e-27
GLYMA_18G034400	0.733271	2.37838e-27
GLYMA_U027400	1.65928	2.56695e-27
GLYMA_18G038600	0.509245	2.84692e-27
GLYMA_07G151100	0.927654	3.01974e-27
GLYMA_02G130400	1.69787	3.20316e-27
GLYMA_18G016900	1.08723	3.24847e-27
GLYMA_09G150400	2.37148	3.32134e-27
GLYMA_15G103700	1.18418	3.3739e-27
GLYMA_15G258800	1.26866	3.3739e-27
GLYMA_17G061800	0.946656	3.46643e-27
GLYMA_04G069500	1.39914	3.80418e-27
GLYMA_01G196600	0.92066	4.10253e-27
GLYMA_18G242900	0.920256	4.17904e-27
GLYMA_06G128500	0.885583	4.86324e-27
GLYMA_18G031100	0.530298	4.86324e-27
GLYMA_10G165500	1.84186	4.98007e-27
GLYMA_18G240700	0.502942	5.01478e-27
GLYMA_09G061500	1.52677	5.08931e-27
GLYMA_10G276800	1.39482	5.12076e-27
GLYMA_10G025500	1.19247	6.59141e-27
GLYMA_07G139900	2.53755	6.81308e-27
GLYMA_18G114800	0.326302	7.12398e-27
GLYMA_18G138400	0.789298	7.64832e-27
GLYMA_17G092700	0.605326	8.00498e-27
GLYMA_18G102800	0.579398	8.60412e-27
GLYMA_18G028400	2.92311	8.62236e-27
GLYMA_18G229300	0.572915	9.68667e-27
GLYMA_04G150500	1.26805	9.83331e-27
GLYMA_18G125700	0.363048	1.05449e-26
GLYMA_09G238200	1.13658	1.10295e-26
GLYMA_18G272000	0.74519	1.13177e-26
GLYMA_18G296200	0.634634	1.15747e-26
GLYMA_18G119500	0.486385	1.15973e-26
GLYMA_06G255700	1.88635	1.24765e-26
GLYMA_07G125500	1.27214	1.27273e-26
GLYMA_18G179800	0.523177	1.30351e-26
GLYMA_18G050900	0.436675	1.30368e-26
GLYMA_13G051800	1.77782	1.32874e-26
GLYMA_18G283300	0.450791	1.3782e-26
GLYMA_17G243000	1.22076	1.60967e-26
GLYMA_18G030200	0.527236	1.62473e-26
GLYMA_18G103700	1.33178	1.6941e-26
GLYMA_01G204600	2.81633	1.79045e-26
GLYMA_19G250900	0.615299	1.8e-26
GLYMA_18G129700	0.409401	1.80301e-26
GLYMA_17G049800	2.4572	1.82873e-26
GLYMA_18G118100	0.628518	1.85004e-26
GLYMA_18G295400	0.58265	1.87004e-26
GLYMA_06G037300	0.779532	1.88875e-26
GLYMA_18G107000	0.706843	2.01686e-26
GLYMA_18G214000	0.707519	2.28326e-26
GLYMA_18G202100	0.504758	2.4516e-26
GLYMA_03G137900	1.23609	2.53696e-26
GLYMA_14G075300	1.20473	2.57815e-26
GLYMA_18G202400	1.35525	2.76754e-26
GLYMA_18G268400	0.522556	2.82555e-26
GLYMA_18G024200	0.362967	2.82846e-26
GLYMA_03G143500	2.58929	3.00106e-26
GLYMA_18G096400	0.966497	3.00409e-26
GLYMA_08G323100	0.749718	3.08665e-26
GLYMA_12G214900	0.649148	3.64669e-26
GLYMA_18G014900	0.502634	4.09905e-26
GLYMA_18G059800	0.529721	4.28502e-26
GLYMA_18G264200	0.390982	4.30896e-26
GLYMA_18G235300	0.787734	4.33496e-26
GLYMA_10G108100	3.93103	4.43713e-26
GLYMA_04G209200	1.24165	4.46286e-26
GLYMA_10G090700	1.04306	4.46682e-26
GLYMA_06G059600	0.916644	4.70297e-26
GLYMA_18G279000	0.343515	4.73204e-26
GLYMA_01G083000	1.33331	5.13499e-26
GLYMA_09G250100	3.49021	6.31022e-26
GLYMA_18G038700	0.692956	6.53102e-26
GLYMA_20G008800	0.987426	6.78085e-26
GLYMA_17G120100	1.43818	7.27315e-26
GLYMA_11G062600	1.73989	7.47572e-26
GLYMA_01G204400	2.23806	7.49049e-26
GLYMA_18G217100	0.561506	7.49049e-26
GLYMA_09G109600	0.676728	7.55512e-26
GLYMA_11G070600	0.8732	7.74987e-26
GLYMA_18G022400	0.746272	8.47127e-26
GLYMA_18G284100	0.688201	8.70318e-26
GLYMA_12G205900	1.03625	8.88373e-26
GLYMA_16G133600	1.50008	9.78942e-26
GLYMA_18G013400	0.382165	9.95071e-26
GLYMA_16G212900	0.57531	9.95071e-26
GLYMA_03G220800	0.898561	1.08117e-25
GLYMA_18G243200	1.41832	1.10938e-25
GLYMA_12G008400	2.68364	1.13387e-25
GLYMA_18G248400	0.372544	1.13838e-25
GLYMA_11G218600	0.946681	1.36095e-25
GLYMA_10G011300	0.770314	1.48406e-25
GLYMA_18G088300	0.702641	1.49352e-25
GLYMA_18G253000	0.571595	1.53411e-25
GLYMA_08G024600	0.638446	1.55724e-25
GLYMA_16G020500	2.5484	1.82004e-25
GLYMA_05G218500	0.756323	1.86681e-25
GLYMA_06G301200	1.9064	1.97024e-25
GLYMA_18G000800	0.401744	2.01578e-25
GLYMA_18G246400	0.563825	2.10853e-25
GLYMA_18G247300	0.461795	2.12846e-25
GLYMA_07G049900	1.89325	2.25582e-25
GLYMA_18G286900	0.85255	2.26898e-25
GLYMA_18G125800	0.424619	2.35545e-25
GLYMA_09G205000	0.919898	2.35545e-25
GLYMA_18G032000	0.74449	2.42378e-25
GLYMA_14G199900	1.01748	2.58548e-25
GLYMA_18G019200	0.441932	2.59139e-25
GLYMA_18G081100	0.959658	2.77084e-25
GLYMA_01G231200	1.64513	2.77084e-25
GLYMA_18G139900	1.11276	2.91511e-25
GLYMA_18G274400	1.26591	3.00273e-25
GLYMA_18G020800	0.373675	3.10303e-25
GLYMA_12G062000	0.854066	3.73965e-25
GLYMA_11G044400	1.04117	4.17214e-25
GLYMA_18G245500	0.524062	4.26878e-25
GLYMA_18G264700	0.506834	4.42781e-25
GLYMA_02G247100	2.18079	4.44462e-25
GLYMA_18G292300	0.41472	4.48407e-25
GLYMA_15G272800	1.27355	5.05609e-25
GLYMA_19G146800	1.44219	5.2572e-25
GLYMA_18G058600	0.622188	5.71596e-25
GLYMA_03G056900	1.57615	5.7487e-25
GLYMA_17G141200	1.43551	5.9633e-25
GLYMA_09G163900	2.15094	5.9633e-25
GLYMA_09G152900	0.859717	6.25761e-25
GLYMA_18G030800	0.448369	6.35671e-25
GLYMA_09G009700	1.96241	6.51431e-25
GLYMA_18G208900	0.466612	6.65285e-25
GLYMA_19G212600	0.860966	6.84483e-25
GLYMA_01G101100	1.43109	7.20715e-25
GLYMA_18G059900	0.401918	7.3282e-25
GLYMA_07G041400	0.999726	8.29026e-25
GLYMA_18G006200	0.67674	8.44119e-25
GLYMA_10G000300	1.49197	8.67756e-25
GLYMA_16G170000	2.13424	8.703e-25
GLYMA_13G029900	1.62447	9.3994e-25
GLYMA_18G176500	1.0607	1.05013e-24
GLYMA_16G219500	1.04359	1.06437e-24
GLYMA_18G245600	0.453682	1.11033e-24
GLYMA_18G201700	0.3552	1.13092e-24
GLYMA_18G096200	0.487512	1.19087e-24
GLYMA_15G009500	1.07475	1.21337e-24
GLYMA_15G085500	1.17681	1.22967e-24
GLYMA_14G220000	0.787026	1.34669e-24
GLYMA_18G288000	0.451146	1.35776e-24
GLYMA_11G035200	0.709162	1.4372e-24
GLYMA_02G237500	0.72841	1.46182e-24
GLYMA_19G164600	1.36404	1.52902e-24
GLYMA_18G043800	0.763869	1.59159e-24
GLYMA_18G028600	0.37142	1.65371e-24
GLYMA_03G056800	1.42358	1.67759e-24
GLYMA_18G145500	0.374858	1.67759e-24
GLYMA_18G099600	0.442648	1.69366e-24
GLYMA_11G189700	1.28173	1.71861e-24
GLYMA_18G275700	0.555257	1.75537e-24
GLYMA_02G217800	0.97274	1.80303e-24
GLYMA_01G159800	0.601107	1.82855e-24
GLYMA_04G051100	2.14505	1.84436e-24
GLYMA_19G182300	0.512555	1.9285e-24
GLYMA_09G050200	1.47862	1.96122e-24
GLYMA_U022100	0.699521	2.00365e-24
GLYMA_12G015700	1.21738	2.20141e-24
GLYMA_14G200900	0.780816	2.24702e-24
GLYMA_19G104100	4.06058	2.50066e-24
GLYMA_01G046500	0.522904	2.54947e-24
GLYMA_18G019900	0.634894	2.60424e-24
GLYMA_14G206800	0.711588	2.71031e-24
GLYMA_18G011900	0.618535	2.76327e-24
GLYMA_18G244500	0.541437	3.11729e-24
GLYMA_18G288900	0.95037	3.22052e-24
GLYMA_18G242500	0.351569	3.39255e-24
GLYMA_01G185400	0.9858	3.50615e-24
GLYMA_06G125700	4.13601	3.5828e-24
GLYMA_02G285900	1.46228	3.63222e-24
GLYMA_18G025100	0.643661	3.75169e-24
GLYMA_03G163100	1.67651	3.76946e-24
GLYMA_04G097700	0.56288	3.80579e-24
GLYMA_18G015500	0.889841	3.80722e-24
GLYMA_18G134900	0.36279	3.98494e-24
GLYMA_15G090500	0.924623	4.21882e-24
GLYMA_18G275800	0.936765	4.34295e-24
GLYMA_08G109100	1.48134	4.35362e-24
GLYMA_11G000800	0.660176	4.40312e-24
GLYMA_09G132200	1.1449	4.68196e-24
GLYMA_06G305000	1.06186	5.08793e-24
GLYMA_15G169100	2.28307	5.10266e-24
GLYMA_18G034300	0.612537	5.2622e-24
GLYMA_08G360800	1.13969	5.28581e-24
GLYMA_03G162800	0.972386	5.4382e-24
GLYMA_18G253200	0.415796	5.51029e-24
GLYMA_07G018800	0.950787	5.55135e-24
GLYMA_17G057600	2.08571	5.69427e-24
GLYMA_18G155200	0.690149	5.90536e-24
GLYMA_18G047800	1.23848	5.90536e-24
GLYMA_14G089100	0.931779	5.96336e-24
GLYMA_08G110300	2.02448	6.14734e-24
GLYMA_05G110600	1.43901	6.46336e-24
GLYMA_18G234200	0.574237	6.54989e-24
GLYMA_18G276800	0.783187	6.58585e-24
GLYMA_15G022300	0.901767	6.70852e-24
GLYMA_18G010400	0.447697	6.78212e-24
GLYMA_05G192700	1.0559	7.12835e-24
GLYMA_19G142300	0.60511	7.28641e-24
GLYMA_08G109300	1.12263	7.28641e-24
GLYMA_02G297700	1.13224	7.53835e-24
GLYMA_17G030100	0.922082	7.83425e-24
GLYMA_05G006600	0.518348	7.85262e-24
GLYMA_15G139600	0.877481	7.87469e-24
GLYMA_01G164900	0.447577	8.05673e-24
GLYMA_03G048300	2.35819	8.62166e-24
GLYMA_17G245200	1.59644	8.70301e-24
GLYMA_18G195500	0.442309	9.01862e-24
GLYMA_07G108900	1.13492	9.13846e-24
GLYMA_18G086200	0.613978	9.53831e-24
GLYMA_18G234100	0.409165	9.78877e-24
GLYMA_18G089600	0.375456	9.94543e-24
GLYMA_07G210700	1.09794	9.97422e-24
GLYMA_18G218200	0.459121	1.02682e-23
GLYMA_18G022500	0.337264	1.04926e-23
GLYMA_09G209400	1.29392	1.05036e-23
GLYMA_12G113800	1.11424	1.14361e-23
GLYMA_15G067800	0.342481	1.16474e-23
GLYMA_04G064600	0.798284	1.18653e-23
GLYMA_07G126600	2.8244	1.28405e-23
GLYMA_18G092900	0.45522	1.30393e-23
GLYMA_18G170200	0.404251	1.33428e-23
GLYMA_18G261000	0.37801	1.36085e-23
GLYMA_09G187300	2.14348	1.37676e-23
GLYMA_18G149600	0.469871	1.40363e-23
GLYMA_18G143700	0.694284	1.5063e-23
GLYMA_15G059600	1.31577	1.64829e-23
GLYMA_09G149600	1.07651	1.64891e-23
GLYMA_18G275900	0.382044	1.68941e-23
GLYMA_17G090400	1.26784	1.77853e-23
GLYMA_15G167800	3.33663	1.77853e-23
GLYMA_18G016700	0.644344	1.81962e-23
GLYMA_18G064700	0.529316	1.88819e-23
GLYMA_03G250800	0.625707	1.90802e-23
GLYMA_09G160100	1.00932	2.03647e-23
GLYMA_18G090500	0.798612	2.08172e-23
GLYMA_01G197900	1.1933	2.10973e-23
GLYMA_18G001300	0.708002	2.19828e-23
GLYMA_05G102800	1.32549	2.54915e-23
GLYMA_03G226300	0.53382	2.57703e-23
GLYMA_02G272700	0.355357	2.57703e-23
GLYMA_02G270500	1.32924	2.60156e-23
GLYMA_11G193200	0.631543	2.78812e-23
GLYMA_18G266600	0.501416	2.78812e-23
GLYMA_18G176200	0.965056	2.89388e-23
GLYMA_18G271500	0.839183	2.94678e-23
GLYMA_18G015000	1.39185	3.03861e-23
GLYMA_18G293800	0.495394	3.13989e-23
GLYMA_16G062600	0.518367	3.14482e-23
GLYMA_04G037100	0.653271	3.14482e-23
GLYMA_10G058200	0.721129	3.14878e-23
GLYMA_01G030900	0.808732	3.24569e-23
GLYMA_17G032800	0.753407	3.38784e-23
GLYMA_05G057100	1.33367	3.59853e-23
GLYMA_20G087000	0.920302	3.69777e-23
GLYMA_17G035400	0.876055	3.75023e-23
GLYMA_18G006700	0.856038	3.81274e-23
GLYMA_18G055600	3.46628	3.84744e-23
GLYMA_05G127600	1.50102	3.96164e-23
GLYMA_18G284500	0.530427	4.11623e-23
GLYMA_18G052500	0.558813	4.17887e-23
GLYMA_07G144700	0.847123	4.3992e-23
GLYMA_18G015700	0.366573	4.46588e-23
GLYMA_18G089500	0.378648	4.54429e-23
GLYMA_11G239700	0.709839	4.55241e-23
GLYMA_07G021800	0.976484	4.55998e-23
GLYMA_16G198500	0.455775	4.6193e-23
GLYMA_07G027500	0.980379	4.65853e-23
GLYMA_18G191800	1.28429	4.70151e-23
GLYMA_U008900	0.917796	4.87388e-23
GLYMA_10G276700	0.954373	4.92609e-23
GLYMA_01G161100	0.605407	4.92609e-23
GLYMA_05G128000	3.81689	5.04821e-23
GLYMA_18G225300	1.87898	5.44276e-23
GLYMA_20G164600	1.64895	5.53106e-23
GLYMA_09G139000	1.18873	6.32749e-23
GLYMA_02G070600	0.877766	6.33966e-23
GLYMA_18G042700	0.356951	6.60697e-23
GLYMA_18G238700	0.744974	6.67798e-23
GLYMA_18G272700	0.615766	7.32688e-23
GLYMA_20G154200	5.04533	7.34568e-23
GLYMA_08G153600	0.92846	7.41811e-23
GLYMA_01G172100	1.06863	7.43124e-23
GLYMA_01G036800	0.790566	7.46142e-23
GLYMA_02G257700	1.26058	7.50719e-23
GLYMA_20G037100	0.532685	7.64858e-23
GLYMA_05G103200	0.691915	7.85963e-23
GLYMA_10G102100	0.904036	8.06105e-23
GLYMA_09G031700	0.702217	8.11551e-23
GLYMA_11G063400	1.53909	8.18768e-23
GLYMA_14G222700	1.4329	8.25445e-23
GLYMA_14G133700	0.464133	8.52678e-23
GLYMA_18G005400	0.501167	8.61026e-23
GLYMA_01G154100	0.523357	8.7267e-23
GLYMA_06G301500	1.02684	9.10865e-23
GLYMA_06G052000	0.878893	9.13012e-23
GLYMA_18G065600	0.413125	9.66952e-23
GLYMA_05G162100	0.660434	9.70785e-23
GLYMA_08G018300	0.892194	9.70795e-23
GLYMA_07G245400	1.588	9.79637e-23
GLYMA_18G013100	0.504086	9.83982e-23
GLYMA_18G235600	0.592931	9.87925e-23
GLYMA_04G062900	0.837456	9.95119e-23
GLYMA_05G002700	1.39403	1.01654e-22
GLYMA_18G217900	0.373501	1.02432e-22
GLYMA_06G085200	0.817307	1.06084e-22
GLYMA_04G245000	1.34065	1.07452e-22
GLYMA_18G259500	0.913698	1.07468e-22
GLYMA_18G251300	0.41169	1.11144e-22
GLYMA_18G036000	0.970713	1.1372e-22
GLYMA_18G257700	0.899108	1.17316e-22
GLYMA_18G099800	0.635768	1.22255e-22
GLYMA_06G303100	1.35343	1.24873e-22
GLYMA_19G175200	1.51861	1.28107e-22
GLYMA_06G032400	1.63511	1.28107e-22
GLYMA_18G239300	0.353213	1.32705e-22
GLYMA_03G022300	0.728071	1.34281e-22
GLYMA_18G074700	0.513339	1.35392e-22
GLYMA_18G111000	0.935939	1.47415e-22
GLYMA_19G212300	1.01681	1.58348e-22
GLYMA_05G228400	0.852891	1.59446e-22
GLYMA_20G108600	0.957659	1.67103e-22
GLYMA_08G131700	0.346914	1.68514e-22
GLYMA_19G107200	1.95934	1.71016e-22
GLYMA_18G283800	0.371162	1.72136e-22
GLYMA_18G238900	2.78493	1.74353e-22
GLYMA_08G341400	1.69663	1.80578e-22
GLYMA_18G272500	1.02311	1.83746e-22
GLYMA_12G091200	1.92089	1.9254e-22
GLYMA_09G019900	0.394535	1.95685e-22
GLYMA_18G261600	0.415286	1.98578e-22
GLYMA_12G031300	0.736765	2.04627e-22
GLYMA_07G220500	1.28475	2.04832e-22
GLYMA_20G203800	2.03392	2.07591e-22
GLYMA_18G058000	0.956352	2.08392e-22
GLYMA_08G030100	1.33625	2.10901e-22
GLYMA_18G105900	0.770696	2.12237e-22
GLYMA_07G197200	0.522618	2.13939e-22
GLYMA_07G017300	0.954463	2.17242e-22
GLYMA_18G265500	0.397896	2.29885e-22
GLYMA_18G295500	0.896506	2.29885e-22
GLYMA_18G205200	0.469805	2.3017e-22
GLYMA_14G034100	0.563766	2.37366e-22
GLYMA_10G047500	1.19772	2.38698e-22
GLYMA_05G118300	2.34499	2.39184e-22
GLYMA_18G234600	0.672976	2.49343e-22
GLYMA_12G238200	3.46752	2.57425e-22
GLYMA_08G136600	0.914568	2.92583e-22
GLYMA_18G061300	0.471394	3.21334e-22
GLYMA_06G154800	0.533818	3.22138e-22
GLYMA_18G002500	0.773149	3.22138e-22
GLYMA_11G245800	0.741874	3.22138e-22
GLYMA_11G218700	0.360771	3.24131e-22
GLYMA_15G272700	0.853484	3.29902e-22
GLYMA_02G154000	1.31343	3.36138e-22
GLYMA_18G089700	0.811016	3.3715e-22
GLYMA_18G184200	0.651495	3.41011e-22
GLYMA_09G217900	1.29783	3.44665e-22
GLYMA_03G135800	1.09439	3.70725e-22
GLYMA_15G062400	2.31998	3.8913e-22
GLYMA_19G062500	1.53659	3.93423e-22
GLYMA_11G241500	0.988812	4.16837e-22
GLYMA_08G285400	1.04852	4.21879e-22
GLYMA_18G053900	0.425794	4.28315e-22
GLYMA_17G096700	0.735842	4.56067e-22
GLYMA_04G137200	1.82998	4.56788e-22
GLYMA_18G241100	0.655871	4.82353e-22
GLYMA_20G136100	0.652209	4.83213e-22
GLYMA_18G166800	0.540445	4.84692e-22
GLYMA_06G264700	2.90819	4.94727e-22
GLYMA_08G173800	1.44418	4.9562e-22
GLYMA_17G026400	0.779489	5.19436e-22
GLYMA_06G110900	1.76837	5.34243e-22
GLYMA_19G156100	1.8657	5.36926e-22
GLYMA_06G128100	0.867191	5.38873e-22
GLYMA_20G206300	0.903361	5.64438e-22
GLYMA_03G042600	0.739058	6.06925e-22
GLYMA_14G182700	1.13116	6.22797e-22
GLYMA_20G222600	0.892769	6.27038e-22
GLYMA_18G043100	0.320859	6.47308e-22
GLYMA_18G103800	0.449895	6.67136e-22
GLYMA_18G116500	0.585206	6.73486e-22
GLYMA_02G138300	0.745143	7.20525e-22
GLYMA_15G049600	1.30378	7.24166e-22
GLYMA_18G299100	0.384397	7.41748e-22
GLYMA_18G004000	1.73422	7.43584e-22
GLYMA_05G171100	0.955185	7.47141e-22
GLYMA_01G153300	0.950493	7.50534e-22
GLYMA_10G152200	0.619688	7.62336e-22
GLYMA_15G079300	2.43746	7.63766e-22
GLYMA_08G033000	0.724851	7.67843e-22
GLYMA_18G277300	0.45059	7.76387e-22
GLYMA_06G253900	1.20028	8.08886e-22
GLYMA_07G050300	1.87404	8.08928e-22
GLYMA_09G236200	1.61657	8.18382e-22
GLYMA_13G286600	2.41721	8.23268e-22
GLYMA_07G143100	0.39631	8.38014e-22
GLYMA_16G213400	0.481065	8.38749e-22
GLYMA_11G019900	0.495583	8.50003e-22
GLYMA_18G243900	0.314863	8.81757e-22
GLYMA_14G005700	0.664374	8.88901e-22
GLYMA_07G184800	1.01257	9.04491e-22
GLYMA_15G118400	0.764645	9.31085e-22
GLYMA_01G137700	0.817591	9.40209e-22
GLYMA_03G103000	0.963535	9.46749e-22
GLYMA_11G238200	0.475191	9.57419e-22
GLYMA_10G235000	2.034	9.66854e-22
GLYMA_05G187900	2.69097	9.67432e-22
GLYMA_18G041400	1.01878	9.91425e-22
GLYMA_19G130400	1.11344	1.00843e-21
GLYMA_07G143500	3.10413	1.04072e-21
GLYMA_13G314400	0.964008	1.07995e-21
GLYMA_18G051400	0.40041	1.10454e-21
GLYMA_02G106100	0.414258	1.17108e-21
GLYMA_11G183200	0.894364	1.19932e-21
GLYMA_11G074700	2.20778	1.21655e-21
GLYMA_11G013200	0.604241	1.25509e-21
GLYMA_20G131500	0.532123	1.26564e-21
GLYMA_10G213500	1.53682	1.26953e-21
GLYMA_01G045800	0.420393	1.31139e-21
GLYMA_02G207000	0.524354	1.3735e-21
GLYMA_19G142200	0.656813	1.3909e-21
GLYMA_03G003500	0.377593	1.44195e-21
GLYMA_08G131900	4.79039	1.48202e-21
GLYMA_09G049300	0.982737	1.52112e-21
GLYMA_18G057000	0.787313	1.60957e-21
GLYMA_04G052100	0.875951	1.60957e-21
GLYMA_16G038900	0.592565	1.61407e-21
GLYMA_18G227200	0.402706	1.68947e-21
GLYMA_14G028900	1.056	1.72178e-21
GLYMA_18G006100	0.759298	1.7857e-21
GLYMA_05G165600	1.22157	1.83118e-21
GLYMA_14G049000	1.63278	1.83598e-21
GLYMA_16G018500	1.45751	1.85581e-21
GLYMA_19G025100	0.903597	1.85581e-21
GLYMA_18G249700	1.00579	1.90483e-21
GLYMA_01G018000	2.51169	1.9396e-21
GLYMA_18G065700	2.37747	1.96685e-21
GLYMA_15G099500	0.752804	1.96699e-21
GLYMA_04G029500	0.483802	1.97146e-21
GLYMA_11G219000	1.45103	2.11889e-21
GLYMA_16G205200	2.12549	2.13465e-21
GLYMA_12G221400	2.90287	2.16619e-21
GLYMA_18G025000	0.680445	2.16665e-21
GLYMA_18G083900	0.901218	2.21403e-21
GLYMA_18G048200	0.31799	2.22343e-21
GLYMA_08G328200	1.79151	2.22343e-21
GLYMA_10G263200	0.866285	2.22343e-21
GLYMA_18G002800	0.674578	2.29266e-21
GLYMA_02G260100	0.603118	2.33618e-21
GLYMA_14G186500	0.936779	2.59665e-21
GLYMA_04G228700	0.553105	2.62494e-21
GLYMA_08G189200	1.17532	2.65447e-21
GLYMA_18G269500	0.519728	2.77655e-21
GLYMA_08G277000	0.796169	2.77846e-21
GLYMA_01G083300	1.21649	2.82513e-21
GLYMA_04G020200	1.35924	2.96349e-21
GLYMA_17G250100	0.871746	3.04332e-21
GLYMA_10G140200	1.46911	3.04411e-21
GLYMA_18G192800	0.413831	3.07595e-21
GLYMA_13G234700	1.23806	3.10873e-21
GLYMA_18G003000	0.581863	3.12668e-21
GLYMA_18G200800	0.372152	3.21268e-21
GLYMA_18G042400	1.35254	3.28445e-21
GLYMA_U005100	0.801253	3.29695e-21
GLYMA_18G260400	0.578774	3.3685e-21
GLYMA_12G053800	1.10371	3.44209e-21
GLYMA_18G172300	0.318408	3.45185e-21
GLYMA_03G107900	1.04165	3.46464e-21
GLYMA_19G138200	0.723673	3.56051e-21
GLYMA_20G214100	0.487735	3.57293e-21
GLYMA_13G252600	1.18875	3.61577e-21
GLYMA_08G164400	1.54976	3.76871e-21
GLYMA_10G210500	0.485616	3.77631e-21
GLYMA_09G123600	0.713427	3.85249e-21
GLYMA_08G170700	0.910893	3.88957e-21
GLYMA_17G247900	0.751484	3.96244e-21
GLYMA_11G104300	0.732825	4.01043e-21
GLYMA_12G167400	2.53038	4.18497e-21
GLYMA_18G265100	0.669227	4.18841e-21
GLYMA_07G142200	2.6867	4.30634e-21
GLYMA_17G237900	0.787959	4.38852e-21
GLYMA_06G035000	0.471766	4.4446e-21
GLYMA_17G155900	0.818423	4.47474e-21
GLYMA_05G147200	0.666295	4.52792e-21
GLYMA_18G227400	0.432028	4.55568e-21
GLYMA_08G333700	0.61813	4.90317e-21
GLYMA_U007900	1.88433	5.03312e-21
GLYMA_17G019400	0.641196	5.41799e-21
GLYMA_19G038400	0.546806	5.43523e-21
GLYMA_08G183000	0.774708	5.51217e-21
GLYMA_18G275100	0.35725	5.5191e-21
GLYMA_01G191900	0.828348	5.55685e-21
GLYMA_18G005700	0.277364	5.93925e-21
GLYMA_18G008900	0.691346	6.0635e-21
GLYMA_05G057400	4.00543	6.11653e-21
GLYMA_01G221900	1.23234	6.12328e-21
GLYMA_03G112800	2.47588	6.12968e-21
GLYMA_05G013700	1.77702	6.14777e-21
GLYMA_15G017000	0.736377	6.36531e-21
GLYMA_06G068400	0.462392	6.46412e-21
GLYMA_08G091900	0.762232	6.51343e-21
GLYMA_17G064600	0.787329	6.61561e-21
GLYMA_18G215400	0.359588	6.71575e-21
GLYMA_04G064100	0.506246	6.71575e-21
GLYMA_19G223300	0.562059	6.77112e-21
GLYMA_09G049500	0.798495	7.52901e-21
GLYMA_19G220800	1.62065	7.73167e-21
GLYMA_08G107300	1.07773	7.81093e-21
GLYMA_20G124600	0.416037	8.1447e-21
GLYMA_18G261200	1.00561	8.23478e-21
GLYMA_15G077000	0.973977	8.24495e-21
GLYMA_09G096700	0.547154	8.36563e-21
GLYMA_18G119600	0.34886	8.88296e-21
GLYMA_18G060000	0.451085	8.97099e-21
GLYMA_19G116500	1.21832	9.10354e-21
GLYMA_20G066800	1.04905	9.42441e-21
GLYMA_18G286000	0.503551	9.6579e-21
GLYMA_01G141100	1.21841	9.79135e-21
GLYMA_09G277900	1.45953	9.83045e-21
GLYMA_14G124400	0.791157	9.84152e-21
GLYMA_11G223000	1.87896	9.91804e-21
GLYMA_19G002900	1.21164	9.97084e-21
GLYMA_20G063100	1.10054	1.00445e-20
GLYMA_08G341300	1.19002	1.05729e-20
GLYMA_18G039000	0.456751	1.06516e-20
GLYMA_18G243700	0.343304	1.11611e-20
GLYMA_18G236000	0.531209	1.12273e-20
GLYMA_18G044000	0.868254	1.14775e-20
GLYMA_02G222800	1.24188	1.16648e-20
GLYMA_10G281600	0.681446	1.16812e-20
GLYMA_02G214600	1.47019	1.18375e-20
GLYMA_06G265400	2.68486	1.20327e-20
GLYMA_18G268800	0.408235	1.21266e-20
GLYMA_05G158900	0.869314	1.24473e-20
GLYMA_15G045600	0.550104	1.27992e-20
GLYMA_20G241600	0.708536	1.31714e-20
GLYMA_01G023300	0.48064	1.33428e-20
GLYMA_10G036600	1.76795	1.35854e-20
GLYMA_18G086600	0.956625	1.36811e-20
GLYMA_13G120800	1.72407	1.37155e-20
GLYMA_18G285600	0.600266	1.41249e-20
GLYMA_18G240600	0.437794	1.46383e-20
GLYMA_15G015800	0.568828	1.48207e-20
GLYMA_15G143800	0.80637	1.48767e-20
GLYMA_12G140200	1.76419	1.48767e-20
GLYMA_12G211400	1.30259	1.51509e-20
GLYMA_18G166600	0.322737	1.51874e-20
GLYMA_18G274800	0.398914	1.52349e-20
GLYMA_18G110200	0.783922	1.57465e-20
GLYMA_20G103200	0.352072	1.63076e-20
GLYMA_04G090000	1.60481	1.67036e-20
GLYMA_08G084600	0.512773	1.69022e-20
GLYMA_18G301900	0.666138	1.69697e-20
GLYMA_02G153400	1.87298	1.72244e-20
GLYMA_08G259500	1.4157	1.72897e-20
GLYMA_19G206800	0.37876	1.75147e-20
GLYMA_07G034800	1.05601	1.75875e-20
GLYMA_07G066500	0.418881	1.77128e-20
GLYMA_18G291100	0.375683	1.78562e-20
GLYMA_10G090600	0.957071	1.82714e-20
GLYMA_17G254000	0.899392	1.85646e-20
GLYMA_18G036200	0.578156	1.89951e-20
GLYMA_18G056600	0.803431	1.9118e-20
GLYMA_18G263500	0.583771	1.92409e-20
GLYMA_12G129900	1.37717	1.96319e-20
GLYMA_11G081500	0.510086	1.96843e-20
GLYMA_18G284800	0.629416	1.97087e-20
GLYMA_11G038600	1.72374	1.99325e-20
GLYMA_16G219400	0.661591	1.99807e-20
GLYMA_09G038700	1.12796	2.00889e-20
GLYMA_12G022700	1.19366	2.03719e-20
GLYMA_03G236600	0.704766	2.07607e-20
GLYMA_09G109800	1.4417	2.0982e-20
GLYMA_18G188800	0.61477	2.12313e-20
GLYMA_18G110700	1.97208	2.12769e-20
GLYMA_17G105800	0.645443	2.1643e-20
GLYMA_20G111800	0.723026	2.17624e-20
GLYMA_01G204200	0.538079	2.24228e-20
GLYMA_02G295500	0.534085	2.26434e-20
GLYMA_08G153400	0.910601	2.28816e-20
GLYMA_13G208000	2.31712	2.34298e-20
GLYMA_07G068900	0.642576	2.41333e-20
GLYMA_18G004200	0.563969	2.45647e-20
GLYMA_01G115500	0.792953	2.47533e-20
GLYMA_18G283400	0.688663	2.57089e-20
GLYMA_08G044300	1.843	2.59226e-20
GLYMA_02G267900	0.406966	2.60888e-20
GLYMA_04G243600	0.361196	2.61975e-20
GLYMA_02G015600	0.562266	2.63854e-20
GLYMA_18G060200	0.955079	2.64266e-20
GLYMA_18G171400	0.34493	2.84995e-20
GLYMA_01G123400	1.76803	2.85288e-20
GLYMA_07G051500	1.6632	2.9492e-20
GLYMA_18G291800	0.34623	2.96642e-20
GLYMA_03G078000	0.53075	3.00475e-20
GLYMA_03G216100	0.923126	3.02167e-20
GLYMA_02G042500	1.54415	3.05598e-20
GLYMA_06G023900	0.654651	3.20671e-20
GLYMA_11G048300	0.853291	3.33088e-20
GLYMA_15G009800	0.55281	3.42146e-20
GLYMA_12G010500	0.577759	3.43677e-20
GLYMA_14G059000	0.368969	3.60395e-20
GLYMA_18G241400	0.371749	3.62178e-20
GLYMA_18G270100	0.689663	3.6619e-20
GLYMA_18G173000	0.915609	3.80514e-20
GLYMA_18G134600	0.411267	3.84179e-20
GLYMA_02G086000	0.60361	3.90366e-20
GLYMA_02G250800	0.515085	3.99415e-20
GLYMA_18G103400	0.629529	4.00097e-20
GLYMA_03G023500	0.35813	4.01673e-20
GLYMA_20G136200	0.416875	4.04998e-20
GLYMA_15G104700	1.91196	4.05631e-20
GLYMA_02G265100	3.88845	4.10041e-20
GLYMA_15G026500	1.20752	4.22848e-20
GLYMA_02G124000	1.41846	4.24391e-20
GLYMA_15G062500	2.38491	4.27498e-20
GLYMA_18G043500	0.823387	4.41406e-20
GLYMA_05G025500	0.82298	4.45767e-20
GLYMA_03G057100	2.1505	4.54597e-20
GLYMA_18G106900	0.476921	4.59465e-20
GLYMA_18G300700	0.297522	4.59465e-20
GLYMA_02G210500	0.839707	4.66016e-20
GLYMA_12G059100	1.32104	4.79256e-20
GLYMA_18G052700	0.382326	4.82706e-20
GLYMA_12G209900	0.644604	4.86188e-20
GLYMA_05G027100	0.43844	4.86652e-20
GLYMA_06G319300	0.630705	4.90316e-20
GLYMA_09G060700	0.969902	4.9857e-20
GLYMA_20G180100	0.565849	5.02582e-20
GLYMA_02G311200	0.387171	5.21026e-20
GLYMA_06G084200	4.11089	5.23415e-20
GLYMA_02G073000	0.608054	5.23415e-20
GLYMA_16G215100	0.733255	5.26822e-20
GLYMA_15G087300	1.39347	5.30881e-20
GLYMA_06G079200	0.889313	5.32049e-20
GLYMA_09G163700	1.00641	5.38477e-20
GLYMA_18G267200	0.551248	5.47632e-20
GLYMA_18G073700	0.318182	5.56489e-20
GLYMA_15G262800	1.04224	5.59741e-20
GLYMA_17G011800	2.15111	5.93267e-20
GLYMA_17G059800	0.465508	6.17877e-20
GLYMA_15G163500	0.975323	6.18099e-20
GLYMA_18G106200	1.22433	6.3033e-20
GLYMA_18G046300	1.87147	6.49355e-20
GLYMA_02G099200	0.592233	6.70869e-20
GLYMA_08G318400	1.62359	6.72195e-20
GLYMA_20G089100	1.50393	6.98422e-20
GLYMA_18G028100	0.697523	7.1538e-20
GLYMA_19G254000	0.467873	7.23333e-20
GLYMA_07G054000	0.921832	7.44338e-20
GLYMA_18G041700	0.344869	7.51177e-20
GLYMA_05G103600	0.612691	7.78226e-20
GLYMA_05G001500	1.81795	7.78226e-20
GLYMA_12G221500	1.13363	7.96591e-20
GLYMA_08G119700	0.430737	8.00273e-20
GLYMA_05G233000	0.507304	8.04845e-20
GLYMA_14G017900	0.36377	8.40839e-20
GLYMA_14G001800	0.401809	8.46788e-20
GLYMA_01G058500	0.81053	8.5073e-20
GLYMA_20G002900	1.36794	8.57803e-20
GLYMA_19G250700	0.47201	8.78067e-20
GLYMA_15G241400	2.58136	8.83459e-20
GLYMA_17G139700	1.03957	8.90545e-20
GLYMA_04G147600	2.67409	8.91248e-20
GLYMA_07G265500	1.12622	8.96145e-20
GLYMA_05G157600	0.429258	8.99447e-20
GLYMA_13G115300	1.13921	9.12239e-20
GLYMA_18G159000	0.381244	9.13809e-20
GLYMA_18G293000	0.34097	9.20179e-20
GLYMA_08G180800	0.378822	9.265e-20
GLYMA_09G155700	1.56868	9.37516e-20
GLYMA_08G019000	0.826476	9.54911e-20
GLYMA_16G033700	0.698696	9.65422e-20
GLYMA_01G183900	0.53231	9.71334e-20
GLYMA_20G012900	0.612809	9.72319e-20
GLYMA_15G082400	0.923194	1.01097e-19
GLYMA_18G242300	0.583312	1.02616e-19
GLYMA_18G280600	0.343498	1.05856e-19
GLYMA_18G173200	0.393497	1.07954e-19
GLYMA_18G212700	0.897111	1.10677e-19
GLYMA_03G254300	1.34777	1.1148e-19
GLYMA_08G147900	0.769092	1.12888e-19
GLYMA_08G066200	1.05736	1.17196e-19
GLYMA_14G118100	3.31623	1.18527e-19
GLYMA_03G094700	1.89777	1.20529e-19
GLYMA_04G214000	0.98828	1.21873e-19
GLYMA_09G049200	0.832778	1.23818e-19
GLYMA_02G018700	1.65802	1.25981e-19
GLYMA_09G254200	0.585084	1.34754e-19
GLYMA_17G042500	1.47635	1.4102e-19
GLYMA_09G036400	1.55183	1.41119e-19
GLYMA_19G132800	0.543081	1.41664e-19
GLYMA_12G194400	2.24843	1.46083e-19
GLYMA_15G078700	4.26548	1.47794e-19
GLYMA_04G196000	0.61806	1.51568e-19
GLYMA_18G074400	0.390424	1.53333e-19
GLYMA_06G160100	0.42456	1.55753e-19
GLYMA_18G241200	0.494055	1.61561e-19
GLYMA_18G298200	0.491104	1.68204e-19
GLYMA_18G221700	0.41357	1.70964e-19
GLYMA_08G057900	0.949974	1.73255e-19
GLYMA_18G164100	0.920107	1.78282e-19
GLYMA_15G254000	0.807012	1.78573e-19
GLYMA_12G009600	1.43297	1.82389e-19
GLYMA_18G017000	0.518831	1.82949e-19
GLYMA_09G118800	0.700741	1.87838e-19
GLYMA_17G060200	0.839	1.8797e-19
GLYMA_17G244200	1.99948	1.88769e-19
GLYMA_10G241100	1.44559	1.88804e-19
GLYMA_03G223000	0.619604	1.90666e-19
GLYMA_10G116600	1.58485	1.93803e-19
GLYMA_19G032500	0.87214	1.95336e-19
GLYMA_09G136700	0.409976	1.96879e-19
GLYMA_18G213700	0.335666	2.04643e-19
GLYMA_18G022300	0.401873	2.10333e-19
GLYMA_04G201900	1.448	2.12477e-19
GLYMA_19G014800	0.622088	2.16734e-19
GLYMA_08G118500	0.70101	2.17018e-19
GLYMA_20G140600	1.46165	2.19938e-19
GLYMA_19G204500	0.374938	2.21567e-19
GLYMA_08G004400	0.452217	2.28124e-19
GLYMA_20G013700	0.501506	2.30727e-19
GLYMA_01G129700	0.898359	2.33546e-19
GLYMA_02G217600	0.482254	2.34667e-19
GLYMA_18G039700	0.465754	2.39534e-19
GLYMA_19G231100	1.76879	2.43935e-19
GLYMA_11G059200	0.482935	2.44316e-19
GLYMA_09G199000	0.425871	2.47287e-19
GLYMA_18G245700	0.626612	2.49062e-19
GLYMA_10G070300	2.3109	2.50856e-19
GLYMA_18G114000	0.880035	2.71587e-19
GLYMA_18G299800	0.675145	2.80224e-19
GLYMA_07G184000	0.678697	2.848e-19
GLYMA_10G132300	0.687899	2.86685e-19
GLYMA_12G204300	0.629218	2.91512e-19
GLYMA_18G216400	0.354552	3.00842e-19
GLYMA_18G234800	0.335557	3.02038e-19
GLYMA_05G124800	1.00187	3.15531e-19
GLYMA_12G096500	0.922513	3.20464e-19
GLYMA_08G052500	0.380168	3.23499e-19
GLYMA_03G206500	0.593059	3.24246e-19
GLYMA_19G210700	0.767259	3.48106e-19
GLYMA_04G102600	0.929029	3.48229e-19
GLYMA_02G212200	0.339632	3.48229e-19
GLYMA_07G156500	0.442052	3.52276e-19
GLYMA_18G283200	0.557501	3.52457e-19
GLYMA_11G054800	0.415533	3.52683e-19
GLYMA_12G023300	0.924602	3.57837e-19
GLYMA_10G080000	0.479105	3.61299e-19
GLYMA_18G058900	0.284397	3.6869e-19
GLYMA_01G149400	0.453461	3.6869e-19
GLYMA_20G139400	1.27905	3.7808e-19
GLYMA_07G178100	1.58454	3.83889e-19
GLYMA_18G164200	0.567816	3.91647e-19
GLYMA_18G028700	0.416544	3.91728e-19
GLYMA_18G148700	1.40329	3.95762e-19
GLYMA_18G276500	0.351329	3.95762e-19
GLYMA_03G165900	0.974157	3.99019e-19
GLYMA_20G062700	0.868558	4.02065e-19
GLYMA_18G171100	0.434777	4.03894e-19
GLYMA_08G174700	1.90292	4.10303e-19
GLYMA_18G287100	0.592683	4.1157e-19
GLYMA_18G028000	0.437766	4.17683e-19
GLYMA_17G174900	0.458852	4.25308e-19
GLYMA_10G156600	0.626862	4.27679e-19
GLYMA_04G099200	0.849574	4.28495e-19
GLYMA_06G093600	0.691803	4.28814e-19
GLYMA_18G245400	0.64148	4.38337e-19
GLYMA_04G046800	1.43452	4.38337e-19
GLYMA_01G239600	0.551093	4.50932e-19
GLYMA_18G212900	0.394875	4.54465e-19
GLYMA_02G101100	0.949491	4.56169e-19
GLYMA_08G148000	0.717027	4.699e-19
GLYMA_17G242900	2.78108	4.74175e-19
GLYMA_04G148300	0.471596	4.94361e-19
GLYMA_02G106700	0.465375	4.97166e-19
GLYMA_08G366900	0.612157	5.0652e-19
GLYMA_18G289000	0.473129	5.12268e-19
GLYMA_18G013200	0.427654	5.14325e-19
GLYMA_16G132500	0.5145	5.24385e-19
GLYMA_18G103500	0.557343	5.24527e-19
GLYMA_10G274200	0.700885	5.42758e-19
GLYMA_08G217800	3.20045	5.46683e-19
GLYMA_03G067800	1.28826	5.55269e-19
GLYMA_18G151900	0.677387	5.57403e-19
GLYMA_02G029400	1.02675	5.75141e-19
GLYMA_07G059300	0.599883	5.83162e-19
GLYMA_05G144900	0.675915	5.84688e-19
GLYMA_15G245300	2.69591	5.96066e-19
GLYMA_20G163500	0.749387	6.0178e-19
GLYMA_01G050100	0.812412	6.06475e-19
GLYMA_02G010900	0.502605	6.07784e-19
GLYMA_06G099000	1.73122	6.1871e-19
GLYMA_18G034600	2.76259	6.29736e-19
GLYMA_15G242800	1.86191	6.34107e-19
GLYMA_10G183900	0.654428	6.43761e-19
GLYMA_12G222500	0.715131	6.43869e-19
GLYMA_08G251200	0.678106	6.46473e-19
GLYMA_17G217000	0.796844	6.55254e-19
GLYMA_18G063100	0.523024	6.60673e-19
GLYMA_19G120900	0.827618	6.74287e-19
GLYMA_18G201300	0.532213	6.93747e-19
GLYMA_12G156600	1.12727	6.96145e-19
GLYMA_17G036100	0.876727	7.13419e-19
GLYMA_08G295500	0.727773	7.23063e-19
GLYMA_18G215800	0.420192	7.29195e-19
GLYMA_18G125500	0.47571	7.54903e-19
GLYMA_18G062500	0.770311	7.70055e-19
GLYMA_02G209400	0.493445	7.93375e-19
GLYMA_06G163700	1.28007	7.98873e-19
GLYMA_10G212300	3.65229	8.0463e-19
GLYMA_14G062000	0.353287	8.06806e-19
GLYMA_09G128500	0.493308	8.11997e-19
GLYMA_17G024400	0.42472	8.15473e-19
GLYMA_16G038800	0.35576	8.17124e-19
GLYMA_16G203800	0.55213	8.17124e-19
GLYMA_20G131300	0.387005	8.21181e-19
GLYMA_07G051000	0.795178	8.25164e-19
GLYMA_18G047400	0.554589	8.40613e-19
GLYMA_19G184500	1.45885	8.46268e-19
GLYMA_18G139100	0.484322	8.48662e-19
GLYMA_15G146600	0.915579	8.54638e-19
GLYMA_03G201600	0.653514	8.66476e-19
GLYMA_18G120400	0.571803	8.67121e-19
GLYMA_07G006700	0.94016	9.24595e-19
GLYMA_10G273700	0.53263	9.29651e-19
GLYMA_08G218600	0.617154	9.33742e-19
GLYMA_10G292200	0.708379	9.34794e-19
GLYMA_10G179600	0.683578	9.41031e-19
GLYMA_08G017300	0.726767	9.56206e-19
GLYMA_08G116900	1.46854	9.7419e-19
GLYMA_18G009000	0.378455	1.02993e-18
GLYMA_20G231800	0.633372	1.04549e-18
GLYMA_11G001200	0.738815	1.05918e-18
GLYMA_17G065100	0.980195	1.05918e-18
GLYMA_04G025100	1.25925	1.0828e-18
GLYMA_18G287000	0.92634	1.13703e-18
GLYMA_01G096700	0.852947	1.14231e-18
GLYMA_18G039800	0.579919	1.1475e-18
GLYMA_08G070100	0.385384	1.16257e-18
GLYMA_06G063700	0.681963	1.18347e-18
GLYMA_15G030000	1.06648	1.21182e-18
GLYMA_20G080400	2.07256	1.21819e-18
GLYMA_04G023700	0.634268	1.26004e-18
GLYMA_06G178000	0.912152	1.27534e-18
GLYMA_12G080800	0.670426	1.30028e-18
GLYMA_06G195600	1.24686	1.30689e-18
GLYMA_20G154300	1.27767	1.30787e-18
GLYMA_09G058700	1.13649	1.31627e-18
GLYMA_03G078200	0.749325	1.37159e-18
GLYMA_19G242800	0.463207	1.37174e-18
GLYMA_06G170100	0.795196	1.37373e-18
GLYMA_03G247000	0.983908	1.38832e-18
GLYMA_07G104500	0.560049	1.41597e-18
GLYMA_18G238800	0.799794	1.42608e-18
GLYMA_19G193800	0.46622	1.43254e-18
GLYMA_18G106300	0.749164	1.47849e-18
GLYMA_10G252900	1.92882	1.48154e-18
GLYMA_03G194000	0.547222	1.50772e-18
GLYMA_20G153100	0.695118	1.51283e-18
GLYMA_05G145000	0.935812	1.543e-18
GLYMA_18G152400	0.765063	1.55133e-18
GLYMA_14G194600	0.392479	1.55242e-18
GLYMA_05G063600	0.807485	1.56745e-18
GLYMA_09G281100	0.767893	1.60015e-18
GLYMA_18G002200	0.826287	1.60492e-18
GLYMA_10G009900	0.23673	1.60492e-18
GLYMA_08G029100	0.388387	1.60945e-18
GLYMA_11G004800	0.626382	1.62188e-18
GLYMA_05G212600	1.12285	1.64477e-18
GLYMA_18G271700	0.51747	1.72944e-18
GLYMA_18G109900	0.427186	1.73996e-18
GLYMA_16G008400	0.323823	1.75025e-18
GLYMA_08G000800	0.664377	1.77352e-18
GLYMA_09G009500	0.712769	1.77352e-18
GLYMA_18G135300	0.735211	1.77865e-18
GLYMA_20G149500	0.684851	1.79135e-18
GLYMA_18G300900	0.646111	1.81216e-18
GLYMA_18G111200	0.473491	1.8612e-18
GLYMA_06G309000	1.18838	1.99265e-18
GLYMA_05G007100	1.51455	2.00984e-18
GLYMA_18G227500	0.332527	2.06979e-18
GLYMA_08G312400	0.433566	2.08466e-18
GLYMA_18G045000	0.279296	2.10539e-18
GLYMA_06G311400	0.339624	2.15564e-18
GLYMA_17G047700	0.965878	2.16635e-18
GLYMA_03G225900	4.58517	2.16806e-18
GLYMA_18G067700	0.477384	2.21269e-18
GLYMA_07G185300	2.67234	2.30889e-18
GLYMA_11G161600	1.08588	2.32188e-18
GLYMA_19G074200	0.394617	2.33856e-18
GLYMA_18G070400	0.415736	2.38317e-18
GLYMA_20G203900	0.423764	2.41872e-18
GLYMA_17G210500	2.36363	2.42131e-18
GLYMA_13G219100	2.28019	2.47121e-18
GLYMA_06G072000	1.22829	2.47338e-18
GLYMA_18G197500	0.423971	2.48748e-18
GLYMA_18G275400	0.45108	2.51783e-18
GLYMA_09G095200	1.38801	2.52773e-18
GLYMA_15G177100	0.379282	2.68068e-18
GLYMA_07G266200	1.0173	2.70453e-18
GLYMA_02G277700	0.634068	2.81756e-18
GLYMA_07G202300	0.50484	2.84821e-18
GLYMA_14G085600	2.77343	2.8966e-18
GLYMA_11G054300	0.944503	2.94687e-18
GLYMA_08G085700	1.90372	3.02101e-18
GLYMA_18G094400	0.409964	3.08029e-18
GLYMA_18G165100	0.585412	3.09168e-18
GLYMA_18G020400	0.779226	3.21968e-18
GLYMA_02G254400	0.492199	3.24727e-18
GLYMA_17G140000	0.725214	3.25579e-18
GLYMA_03G240000	0.725261	3.25735e-18
GLYMA_18G058700	0.518426	3.39172e-18
GLYMA_01G186600	0.697889	3.40165e-18
GLYMA_14G002500	0.643418	3.42364e-18
GLYMA_18G154900	1.21126	3.44004e-18
GLYMA_18G274200	1.30927	3.45969e-18
GLYMA_04G080300	0.646257	3.49036e-18
GLYMA_15G150400	0.754057	3.49774e-18
GLYMA_10G252800	0.867665	3.56795e-18
GLYMA_09G011200	0.584959	3.58103e-18
GLYMA_19G153600	0.939849	3.58403e-18
GLYMA_03G147700	0.885139	3.60986e-18
GLYMA_06G096800	1.21926	3.74099e-18
GLYMA_18G109800	0.366302	3.81595e-18
GLYMA_11G152500	0.514647	3.857e-18
GLYMA_16G019900	0.979419	3.93491e-18
GLYMA_03G116200	1.30854	4.02162e-18
GLYMA_04G020800	0.372027	4.03101e-18
GLYMA_10G057500	0.55582	4.04429e-18
GLYMA_18G055200	0.36602	4.06627e-18
GLYMA_20G001400	1.54151	4.09942e-18
GLYMA_18G118400	0.435141	4.20745e-18
GLYMA_16G099600	1.05154	4.27695e-18
GLYMA_08G328000	0.920446	4.27925e-18
GLYMA_15G072200	0.60629	4.42394e-18
GLYMA_19G077300	0.657511	4.46408e-18
GLYMA_13G326500	0.725503	4.5997e-18
GLYMA_07G006800	0.924965	4.61116e-18
GLYMA_17G173000	0.893758	4.70613e-18
GLYMA_18G138900	0.335252	4.78458e-18
GLYMA_07G190700	0.345336	4.81449e-18
GLYMA_15G174500	0.950054	4.83963e-18
GLYMA_05G240200	0.455928	4.83963e-18
GLYMA_03G244800	0.334744	4.84017e-18
GLYMA_18G006400	0.647227	4.85235e-18
GLYMA_05G236300	0.739067	5.05272e-18
GLYMA_14G100600	1.3603	5.06765e-18
GLYMA_18G092300	0.441913	5.10626e-18
GLYMA_15G149700	0.688406	5.21032e-18
GLYMA_06G301100	1.00228	5.31654e-18
GLYMA_07G259800	1.7961	5.3591e-18
GLYMA_14G222600	0.82476	5.49888e-18
GLYMA_18G235100	0.355767	5.51857e-18
GLYMA_06G300100	2.28444	5.51857e-18
GLYMA_16G002700	0.563964	5.53661e-18
GLYMA_06G129300	0.928495	5.57157e-18
GLYMA_07G039600	0.362474	5.7472e-18
GLYMA_05G240100	0.333469	5.75604e-18
GLYMA_06G261800	0.921584	5.80679e-18
GLYMA_18G208600	1.01675	5.8484e-18
GLYMA_18G090700	0.474686	5.91382e-18
GLYMA_03G167200	0.435742	6.03348e-18
GLYMA_02G254800	1.15581	6.08419e-18
GLYMA_10G109500	0.464311	6.11458e-18
GLYMA_12G116800	0.511168	6.22152e-18
GLYMA_04G042400	0.593953	6.42047e-18
GLYMA_05G133400	0.736066	6.4966e-18
GLYMA_10G036700	1.13048	6.50637e-18
GLYMA_18G074200	0.307101	6.62322e-18
GLYMA_18G040100	0.35286	6.7222e-18
GLYMA_09G218600	1.12137	6.75875e-18
GLYMA_06G143300	0.901466	6.77587e-18
GLYMA_12G233500	0.563399	6.85961e-18
GLYMA_18G009100	0.340632	6.89971e-18
GLYMA_03G248000	0.466838	6.97107e-18
GLYMA_06G064000	0.811534	6.9738e-18
GLYMA_06G104600	0.687656	6.9738e-18
GLYMA_14G122200	0.962497	6.9809e-18
GLYMA_18G018800	0.418651	7.06151e-18
GLYMA_18G216300	0.323889	7.06576e-18
GLYMA_06G011700	0.94348	7.08934e-18
GLYMA_14G051800	1.29882	7.15064e-18
GLYMA_07G267100	1.09064	7.15431e-18
GLYMA_08G099800	1.70802	7.26515e-18
GLYMA_18G287900	0.557136	7.33853e-18
GLYMA_18G115300	0.367915	7.46188e-18
GLYMA_08G345800	0.472887	7.50521e-18
GLYMA_16G045300	0.771681	7.5506e-18
GLYMA_09G127700	0.834926	7.56299e-18
GLYMA_08G348000	0.575625	7.6866e-18
GLYMA_05G050700	2.29781	7.80577e-18
GLYMA_15G051400	0.592408	7.88759e-18
GLYMA_18G276000	0.544342	8.02122e-18
GLYMA_18G256500	0.630147	8.42467e-18
GLYMA_07G080700	0.409098	8.50923e-18
GLYMA_06G302600	0.902693	8.63182e-18
GLYMA_20G121700	1.39987	8.64915e-18
GLYMA_19G099400	0.474826	8.77649e-18
GLYMA_16G079600	1.69215	8.86566e-18
GLYMA_18G191300	0.819201	8.94238e-18
GLYMA_08G002600	0.497499	8.94238e-18
GLYMA_15G209300	1.17913	8.9428e-18
GLYMA_02G084400	1.33875	8.9428e-18
GLYMA_18G028300	0.929388	9.48781e-18
GLYMA_10G073600	0.612653	9.61922e-18
GLYMA_18G134200	0.552588	9.78679e-18
GLYMA_02G030200	0.590009	1.01097e-17
GLYMA_17G134700	0.291097	1.01595e-17
GLYMA_04G091800	0.690984	1.03743e-17
GLYMA_18G230900	0.316881	1.05538e-17
GLYMA_17G242400	1.17783	1.07286e-17
GLYMA_16G054400	0.876286	1.10141e-17
GLYMA_08G189500	0.842401	1.11724e-17
GLYMA_09G223700	0.754489	1.11725e-17
GLYMA_18G291500	0.43768	1.12101e-17
GLYMA_16G203200	0.421217	1.1294e-17
GLYMA_18G236300	0.511186	1.14595e-17
GLYMA_17G219200	0.819874	1.15633e-17
GLYMA_18G239900	0.45396	1.17333e-17
GLYMA_09G133600	0.522391	1.176e-17
GLYMA_06G260200	1.22297	1.17972e-17
GLYMA_14G059200	0.323306	1.19658e-17
GLYMA_11G014200	1.42929	1.19866e-17
GLYMA_14G093600	0.643423	1.19872e-17
GLYMA_09G120000	0.924131	1.21205e-17
GLYMA_02G248800	1.69056	1.22739e-17
GLYMA_09G191800	0.657862	1.24371e-17
GLYMA_03G183900	1.12176	1.26973e-17
GLYMA_10G261500	1.02899	1.27339e-17
GLYMA_U009200	1.56972	1.30312e-17
GLYMA_18G064100	0.610929	1.30515e-17
GLYMA_18G242600	0.331006	1.38261e-17
GLYMA_10G174900	1.86747	1.4066e-17
GLYMA_10G159800	0.432076	1.45474e-17
GLYMA_09G032100	0.634482	1.50762e-17
GLYMA_01G173800	0.779853	1.51222e-17
GLYMA_16G064100	0.807521	1.57273e-17
GLYMA_18G221300	2.05202	1.58705e-17
GLYMA_01G042100	1.06539	1.58839e-17
GLYMA_18G106800	0.448317	1.6393e-17
GLYMA_03G017800	0.399992	1.64397e-17
GLYMA_05G026000	1.21235	1.66519e-17
GLYMA_10G161500	2.23089	1.6764e-17
GLYMA_20G008200	1.00476	1.69106e-17
GLYMA_17G140400	0.884669	1.70421e-17
GLYMA_01G185800	0.822258	1.71081e-17
GLYMA_18G176000	0.720785	1.72905e-17
GLYMA_02G002100	1.16817	1.73641e-17
GLYMA_02G211000	0.709292	1.75637e-17
GLYMA_08G005900	0.522014	1.79316e-17
GLYMA_10G276600	0.670419	1.8314e-17
GLYMA_12G084600	0.589034	1.83348e-17
GLYMA_11G204700	0.836366	1.83762e-17
GLYMA_19G007700	1.63706	1.86167e-17
GLYMA_18G289100	0.448091	1.86952e-17
GLYMA_18G284000	0.358449	1.93611e-17
GLYMA_01G009900	0.542514	1.94364e-17
GLYMA_06G106800	0.409228	1.9444e-17
GLYMA_05G133700	0.413389	1.96342e-17
GLYMA_08G195100	1.61911	1.99823e-17
GLYMA_18G127500	0.679476	2.01021e-17
GLYMA_11G205600	1.68981	2.05605e-17
GLYMA_08G136200	0.458144	2.0717e-17
GLYMA_12G174100	0.413296	2.08021e-17
GLYMA_19G256100	0.390328	2.13042e-17
GLYMA_19G015500	1.16361	2.14194e-17
GLYMA_18G252600	0.36917	2.15424e-17
GLYMA_18G048700	0.248904	2.16042e-17
GLYMA_07G223100	0.396854	2.24126e-17
GLYMA_18G261300	1.22681	2.26937e-17
GLYMA_06G128700	0.475087	2.30463e-17
GLYMA_20G129300	0.563948	2.30894e-17
GLYMA_19G175400	0.557708	2.30894e-17
GLYMA_02G208400	0.468401	2.32897e-17
GLYMA_17G012100	1.08408	2.3367e-17
GLYMA_11G141200	0.240919	2.46679e-17
GLYMA_02G055300	0.367505	2.49417e-17
GLYMA_08G017700	0.655995	2.54139e-17
GLYMA_07G267800	0.445169	2.54269e-17
GLYMA_07G037000	0.858156	2.55922e-17
GLYMA_18G252400	0.962816	2.61459e-17
GLYMA_18G019600	0.579167	2.6395e-17
GLYMA_18G017800	0.573739	2.65669e-17
GLYMA_20G227300	0.535724	2.67599e-17
GLYMA_18G052400	0.603348	2.70173e-17
GLYMA_10G113500	0.613303	2.74054e-17
GLYMA_07G052100	2.27587	2.74862e-17
GLYMA_10G128400	0.943242	2.77554e-17
GLYMA_02G045100	0.46414	2.80217e-17
GLYMA_18G260800	0.605148	2.82112e-17
GLYMA_12G178200	0.632064	2.85216e-17
GLYMA_18G007900	0.444936	2.86864e-17
GLYMA_05G123300	0.315828	2.86864e-17
GLYMA_14G010100	0.525718	2.91533e-17
GLYMA_04G253500	0.30917	2.93818e-17
GLYMA_18G159100	0.291265	3.04875e-17
GLYMA_17G042200	1.18375	3.04875e-17
GLYMA_18G253600	0.413604	3.07004e-17
GLYMA_12G219300	2.6544	3.12526e-17
GLYMA_18G285800	0.498911	3.15718e-17
GLYMA_18G220400	0.358684	3.16048e-17
GLYMA_05G052700	0.656871	3.19101e-17
GLYMA_01G194300	0.445712	3.19669e-17
GLYMA_14G085800	0.410305	3.23945e-17
GLYMA_02G136000	0.928789	3.29755e-17
GLYMA_03G233900	1.29892	3.34473e-17
GLYMA_01G162300	0.559505	3.36635e-17
GLYMA_12G022600	0.53439	3.38381e-17
GLYMA_15G062300	1.12522	3.43611e-17
GLYMA_18G286300	0.363932	3.57761e-17
GLYMA_17G059900	0.588201	3.6134e-17
GLYMA_05G199800	0.431887	3.63e-17
GLYMA_01G031500	0.571928	3.64171e-17
GLYMA_06G025200	0.941915	3.73239e-17
GLYMA_10G151500	0.224028	3.74718e-17
GLYMA_11G229200	0.97158	3.76227e-17
GLYMA_20G137900	1.23111	3.8607e-17
GLYMA_18G159900	0.368087	3.91538e-17
GLYMA_18G042200	0.523068	4.02389e-17
GLYMA_07G048900	0.534692	4.04119e-17
GLYMA_17G110200	1.09477	4.13884e-17
GLYMA_18G079400	0.379288	4.16339e-17
GLYMA_08G056400	2.66565	4.17003e-17
GLYMA_05G169100	0.661304	4.20308e-17
GLYMA_15G227300	0.275311	4.20308e-17
GLYMA_17G261300	0.849427	4.21241e-17
GLYMA_18G010000	0.371417	4.28368e-17
GLYMA_18G097300	0.566149	4.29813e-17
GLYMA_08G123200	0.498533	4.32396e-17
GLYMA_18G059300	0.686236	4.33415e-17
GLYMA_02G151200	0.58225	4.45494e-17
GLYMA_18G189300	0.29677	4.52793e-17
GLYMA_18G265000	0.331193	4.53536e-17
GLYMA_06G084000	1.85828	4.60024e-17
GLYMA_13G032400	0.793576	4.67156e-17
GLYMA_18G244700	0.314168	4.8e-17
GLYMA_08G072300	0.697679	4.82569e-17
GLYMA_11G051300	0.719233	4.82569e-17
GLYMA_18G269900	0.557707	4.98902e-17
GLYMA_18G239600	1.20842	4.99958e-17
GLYMA_07G027400	0.575611	5.0097e-17
GLYMA_15G066500	0.643203	5.01773e-17
GLYMA_05G186800	1.41121	5.02342e-17
GLYMA_10G028000	0.328143	5.02382e-17
GLYMA_06G084900	1.09425	5.05246e-17
GLYMA_15G179600	0.63034	5.0755e-17
GLYMA_01G035600	0.789154	5.11756e-17
GLYMA_15G093900	0.968769	5.13737e-17
GLYMA_06G037000	0.680521	5.21437e-17
GLYMA_18G149800	0.358002	5.26628e-17
GLYMA_20G204000	0.588156	5.26628e-17
GLYMA_07G076700	0.22056	5.39819e-17
GLYMA_15G028600	1.40342	5.41774e-17
GLYMA_14G185100	0.791946	5.51978e-17
GLYMA_08G080900	0.651765	5.5585e-17
GLYMA_01G118800	0.789139	5.56063e-17
GLYMA_18G055100	0.333932	5.56063e-17
GLYMA_12G094800	1.39406	5.58631e-17
GLYMA_16G020700	0.492575	5.59238e-17
GLYMA_18G071000	0.32629	5.7088e-17
GLYMA_05G039200	1.18691	5.79101e-17
GLYMA_18G247200	0.489042	5.87576e-17
GLYMA_19G034900	0.729798	5.92977e-17
GLYMA_08G354800	0.317261	6.02655e-17
GLYMA_18G047900	0.446223	6.07861e-17
GLYMA_14G081500	1.62721	6.07861e-17
GLYMA_09G113100	1.51737	6.12753e-17
GLYMA_01G218400	0.67333	6.19867e-17
GLYMA_17G245100	0.770178	6.22284e-17
GLYMA_13G108800	0.933618	6.4334e-17
GLYMA_02G227000	0.333138	6.44062e-17
GLYMA_08G200100	0.745691	6.5442e-17
GLYMA_12G015300	1.15257	6.59375e-17
GLYMA_11G112800	0.556554	6.67736e-17
GLYMA_18G012200	2.07274	6.68801e-17
GLYMA_07G016900	1.75793	6.81805e-17
GLYMA_08G358300	0.546971	6.82213e-17
GLYMA_04G236200	0.585884	6.8993e-17
GLYMA_17G114700	1.16228	6.98915e-17
GLYMA_09G173200	0.485201	7.08191e-17
GLYMA_13G090300	0.902578	7.14369e-17
GLYMA_10G008000	0.657366	7.25096e-17
GLYMA_16G028200	0.5017	7.30626e-17
GLYMA_18G073400	0.361418	7.3178e-17
GLYMA_15G071800	0.484257	7.36385e-17
GLYMA_07G085700	0.81587	7.56221e-17
GLYMA_01G018400	0.457393	7.69072e-17
GLYMA_14G179900	0.246916	7.76118e-17
GLYMA_20G210100	1.35868	7.88717e-17
GLYMA_11G086700	0.518958	7.90405e-17
GLYMA_12G199900	1.18312	7.95002e-17
GLYMA_09G061300	0.659292	8.51976e-17
GLYMA_U008800	0.436516	8.66645e-17
GLYMA_18G273100	1.0695	8.67018e-17
GLYMA_05G044000	0.787201	8.67326e-17
GLYMA_19G245500	1.26846	9.02133e-17
GLYMA_15G133900	0.816404	9.07419e-17
GLYMA_17G229300	0.485636	9.35936e-17
GLYMA_12G230100	1.24691	9.36244e-17
GLYMA_16G215000	1.53758	9.37144e-17
GLYMA_07G047800	0.543053	9.3729e-17
GLYMA_20G236700	0.238386	9.55606e-17
GLYMA_19G217800	0.61762	9.5844e-17
GLYMA_18G057300	0.463832	9.65622e-17
GLYMA_19G230300	1.03503	9.69809e-17
GLYMA_11G052900	0.978815	9.8851e-17
GLYMA_01G019200	0.830608	9.92515e-17
GLYMA_09G069900	0.922671	1.00295e-16
GLYMA_14G089000	0.669444	1.01049e-16
GLYMA_04G062800	0.495266	1.07388e-16
GLYMA_07G260300	0.616631	1.079e-16
GLYMA_11G070500	0.753834	1.08121e-16
GLYMA_18G222100	0.4122	1.08775e-16
GLYMA_18G006900	0.313649	1.10382e-16
GLYMA_03G130600	1.27023	1.11882e-16
GLYMA_U021000	0.399193	1.12633e-16
GLYMA_10G022300	1.37502	1.12928e-16
GLYMA_05G094400	0.656025	1.13966e-16
GLYMA_02G272800	0.266557	1.15069e-16
GLYMA_03G167900	0.391751	1.15708e-16
GLYMA_12G191900	1.11695	1.15708e-16
GLYMA_14G215800	0.922771	1.15939e-16
GLYMA_19G233300	0.261462	1.15939e-16
GLYMA_18G008200	0.377498	1.1734e-16
GLYMA_10G063100	0.555623	1.17493e-16
GLYMA_17G013000	0.577119	1.17919e-16
GLYMA_18G227100	0.33891	1.18411e-16
GLYMA_12G084900	1.34298	1.2123e-16
GLYMA_18G128200	0.369901	1.22405e-16
GLYMA_15G015600	1.59308	1.26389e-16
GLYMA_01G023500	0.367682	1.28666e-16
GLYMA_04G233200	0.408113	1.31327e-16
GLYMA_04G152800	0.612944	1.31327e-16
GLYMA_10G283900	0.525287	1.32567e-16
GLYMA_11G086600	0.458581	1.35131e-16
GLYMA_09G005700	0.64791	1.35159e-16
GLYMA_18G145300	0.303982	1.36219e-16
GLYMA_19G228400	0.708777	1.37763e-16
GLYMA_07G110000	0.693331	1.37959e-16
GLYMA_01G232400	0.535215	1.39465e-16
GLYMA_01G113000	0.502267	1.41765e-16
GLYMA_15G276400	0.383134	1.41986e-16
GLYMA_05G034600	0.386705	1.42551e-16
GLYMA_04G158600	0.323127	1.48552e-16
GLYMA_08G134500	1.00498	1.48552e-16
GLYMA_19G094100	0.755444	1.4858e-16
GLYMA_04G136000	0.473615	1.49135e-16
GLYMA_16G200900	0.652375	1.4949e-16
GLYMA_09G062600	1.66089	1.52286e-16
GLYMA_08G132800	0.434998	1.53965e-16
GLYMA_06G152400	0.833961	1.5412e-16
GLYMA_08G179400	2.00654	1.57346e-16
GLYMA_08G277100	0.730899	1.58379e-16
GLYMA_15G019100	1.0118	1.60929e-16
GLYMA_12G007500	0.451488	1.62984e-16
GLYMA_01G129200	1.21512	1.64936e-16
GLYMA_05G131000	1.43498	1.68931e-16
GLYMA_19G100800	1.26203	1.68956e-16
GLYMA_18G095200	0.316072	1.7031e-16
GLYMA_19G231200	0.455914	1.70875e-16
GLYMA_15G067500	0.431041	1.73467e-16
GLYMA_15G174800	1.79051	1.7481e-16
GLYMA_09G008200	0.527101	1.77391e-16
GLYMA_19G042900	1.69829	1.77597e-16
GLYMA_05G095500	0.694496	1.80691e-16
GLYMA_18G274100	0.269545	1.81567e-16
GLYMA_03G236000	0.750429	1.81811e-16
GLYMA_15G115600	0.571203	1.87031e-16
GLYMA_06G275900	1.06451	1.89361e-16
GLYMA_06G132500	0.493181	1.90807e-16
GLYMA_05G242600	0.375585	1.90807e-16
GLYMA_18G001400	0.50917	1.92592e-16
GLYMA_18G228300	0.408268	1.93271e-16
GLYMA_06G134600	2.26174	1.93577e-16
GLYMA_06G295000	0.982614	1.96076e-16
GLYMA_15G007900	1.05868	1.99215e-16
GLYMA_18G202500	1.66248	2.00044e-16
GLYMA_04G127100	0.766225	2.01032e-16
GLYMA_19G098500	1.58718	2.01906e-16
GLYMA_02G280100	1.23223	2.04193e-16
GLYMA_18G137300	0.352971	2.04884e-16
GLYMA_07G126400	0.281064	2.08835e-16
GLYMA_03G234000	0.525471	2.10115e-16
GLYMA_13G094100	1.1023	2.18268e-16
GLYMA_18G127900	0.71261	2.20398e-16
GLYMA_04G187700	1.01522	2.25679e-16
GLYMA_10G183000	1.19813	2.3015e-16
GLYMA_10G106400	0.321687	2.34482e-16
GLYMA_02G309700	0.53767	2.35673e-16
GLYMA_03G108000	1.0857	2.41282e-16
GLYMA_18G257800	0.821603	2.57745e-16
GLYMA_03G118200	0.923795	2.61855e-16
GLYMA_04G020400	0.857791	2.62324e-16
GLYMA_09G209500	1.24326	2.65673e-16
GLYMA_02G109800	0.751951	2.66404e-16
GLYMA_08G105200	0.525288	2.67576e-16
GLYMA_17G258300	0.631659	2.6881e-16
GLYMA_12G103900	0.365499	2.68903e-16
GLYMA_18G300600	0.357261	2.71094e-16
GLYMA_08G068200	0.296557	2.74171e-16
GLYMA_18G037900	0.409754	2.74924e-16
GLYMA_14G065900	0.420388	2.75651e-16
GLYMA_01G211900	0.372416	2.78124e-16
GLYMA_05G216300	1.56758	2.79243e-16
GLYMA_18G269600	1.39482	2.80938e-16
GLYMA_17G056600	1.53228	2.85401e-16
GLYMA_18G292800	0.345216	2.88532e-16
GLYMA_05G200100	0.663136	2.92471e-16
GLYMA_04G059000	0.32248	2.93351e-16
GLYMA_10G294800	0.757695	2.95024e-16
GLYMA_18G021400	0.407512	2.95455e-16
GLYMA_10G236400	0.986675	2.97693e-16
GLYMA_18G128300	0.395439	3.05413e-16
GLYMA_08G084900	2.06139	3.05619e-16
GLYMA_16G009800	0.345463	3.08295e-16
GLYMA_07G083700	0.901069	3.20261e-16
GLYMA_19G245400	1.59073	3.23184e-16
GLYMA_17G019500	0.758521	3.32674e-16
GLYMA_13G117600	0.784642	3.36209e-16
GLYMA_09G092700	0.653323	3.37475e-16
GLYMA_19G176600	0.947581	3.37747e-16
GLYMA_09G011000	0.373697	3.40372e-16
GLYMA_08G109400	1.25728	3.42531e-16
GLYMA_20G023200	0.744514	3.43973e-16
GLYMA_02G292100	1.40974	3.48102e-16
GLYMA_03G179700	0.476573	3.52354e-16
GLYMA_05G057500	0.777303	3.57174e-16
GLYMA_09G049100	0.799213	3.67026e-16
GLYMA_18G087100	0.645267	3.73525e-16
GLYMA_18G035100	0.577488	3.79788e-16
GLYMA_18G280800	0.923907	3.80496e-16
GLYMA_08G031000	0.388708	3.82653e-16
GLYMA_06G085600	0.420621	3.88845e-16
GLYMA_20G137800	1.05222	3.9067e-16
GLYMA_09G165100	0.316027	3.97096e-16
GLYMA_19G031100	1.26302	3.97096e-16
GLYMA_06G060300	0.393693	4.02563e-16
GLYMA_11G127100	1.77796	4.02689e-16
GLYMA_18G242700	0.410257	4.1053e-16
GLYMA_14G159100	0.672015	4.12134e-16
GLYMA_02G134500	0.652972	4.12134e-16
GLYMA_03G170400	0.685065	4.16815e-16
GLYMA_01G035300	0.743147	4.31405e-16
GLYMA_11G028500	0.443117	4.32128e-16
GLYMA_05G147600	0.999233	4.4923e-16
GLYMA_18G070600	0.296757	4.51336e-16
GLYMA_11G168100	1.91421	4.56191e-16
GLYMA_05G034500	0.796907	4.57797e-16
GLYMA_18G175500	0.273482	4.67822e-16
GLYMA_04G103600	0.932991	4.70653e-16
GLYMA_07G274300	0.670927	4.75951e-16
GLYMA_10G262800	0.43679	4.77051e-16
GLYMA_18G056500	1.24609	4.80145e-16
GLYMA_03G132700	1.36313	4.8619e-16
GLYMA_10G178400	0.624861	4.98205e-16
GLYMA_12G148600	0.730316	5.01849e-16
GLYMA_15G040700	1.83828	5.04039e-16
GLYMA_03G197900	1.15675	5.05177e-16
GLYMA_10G263400	0.99328	5.05763e-16
GLYMA_18G030600	0.397341	5.06959e-16
GLYMA_03G219800	1.60008	5.16564e-16
GLYMA_14G100700	1.04577	5.16564e-16
GLYMA_10G259500	0.373989	5.17974e-16
GLYMA_19G254600	0.70635	5.26814e-16
GLYMA_12G042400	0.769312	5.39171e-16
GLYMA_18G265300	0.316441	5.47092e-16
GLYMA_16G013000	2.26101	5.47193e-16
GLYMA_17G030400	0.985115	5.64771e-16
GLYMA_18G181800	0.77793	5.67466e-16
GLYMA_02G300500	1.22448	5.67654e-16
GLYMA_18G222400	0.265476	5.6979e-16
GLYMA_08G112600	0.368676	5.71428e-16
GLYMA_05G219800	0.251314	5.72077e-16
GLYMA_02G282000	0.230992	5.73983e-16
GLYMA_04G092400	0.313069	5.74071e-16
GLYMA_11G051000	1.62542	5.74766e-16
GLYMA_15G091900	0.577937	5.76369e-16
GLYMA_18G297100	0.87757	5.91322e-16
GLYMA_09G137000	0.592447	5.9631e-16
GLYMA_10G285900	0.436937	6.04775e-16
GLYMA_06G302200	1.1515	6.0561e-16
GLYMA_15G165700	0.358325	6.07746e-16
GLYMA_10G067000	1.96206	6.11643e-16
GLYMA_08G150400	0.836247	6.19738e-16
GLYMA_18G015300	0.332346	6.323e-16
GLYMA_18G296100	0.294926	6.42151e-16
GLYMA_19G140700	0.996388	6.48965e-16
GLYMA_10G274000	0.314283	6.59241e-16
GLYMA_04G098400	0.68996	6.60526e-16
GLYMA_04G229900	0.617227	6.67716e-16
GLYMA_18G117700	0.36032	6.79118e-16
GLYMA_11G017400	0.790183	6.79118e-16
GLYMA_07G066700	0.314107	6.91007e-16
GLYMA_02G153600	0.369335	6.9337e-16
GLYMA_07G074100	0.51026	6.93498e-16
GLYMA_18G203600	1.12814	6.95092e-16
GLYMA_12G030600	1.09319	7.47623e-16
GLYMA_02G057900	0.382195	7.55333e-16
GLYMA_18G218300	0.416789	7.56252e-16
GLYMA_20G203400	0.566412	7.59289e-16
GLYMA_19G153000	1.56075	7.6524e-16
GLYMA_11G242100	0.749237	7.6524e-16
GLYMA_18G099900	0.313972	7.72173e-16
GLYMA_19G259300	0.881963	7.86034e-16
GLYMA_11G069400	0.257174	7.91668e-16
GLYMA_08G072200	0.547005	7.95434e-16
GLYMA_11G141000	0.681787	8.05655e-16
GLYMA_16G170100	1.02323	8.15302e-16
GLYMA_15G122200	1.46303	8.25318e-16
GLYMA_18G252000	0.336473	8.25482e-16
GLYMA_15G088100	0.325035	8.3029e-16
GLYMA_09G249200	0.846204	8.37916e-16
GLYMA_04G097200	0.643112	8.39123e-16
GLYMA_20G200700	0.380521	8.40421e-16
GLYMA_18G023300	0.384899	8.4693e-16
GLYMA_18G219900	0.295172	8.50002e-16
GLYMA_18G211200	0.303294	8.52818e-16
GLYMA_04G033300	0.545181	8.56028e-16
GLYMA_03G226200	0.955312	8.57176e-16
GLYMA_19G229700	0.915471	8.69083e-16
GLYMA_06G004800	0.778859	8.78913e-16
GLYMA_02G114100	1.13799	8.78998e-16
GLYMA_18G224000	0.408572	8.867e-16
GLYMA_20G162000	0.455955	8.88164e-16
GLYMA_09G008100	0.440078	9.15686e-16
GLYMA_07G196800	0.539272	9.34119e-16
GLYMA_08G237400	0.510412	9.5342e-16
GLYMA_17G227900	0.619682	9.63015e-16
GLYMA_01G217600	0.869555	9.78335e-16
GLYMA_10G204200	0.348084	9.79004e-16
GLYMA_18G074900	0.413494	9.85082e-16
GLYMA_01G004200	0.73022	9.94084e-16
GLYMA_16G048700	0.328665	1.00446e-15
GLYMA_20G010000	1.57819	1.0143e-15
GLYMA_08G179700	0.806879	1.01777e-15
GLYMA_19G156200	0.34645	1.02184e-15
GLYMA_17G120000	1.09048	1.04444e-15
GLYMA_14G040200	0.502718	1.04607e-15
GLYMA_15G132400	0.516076	1.06507e-15
GLYMA_11G088600	0.575707	1.06844e-15
GLYMA_05G196800	0.291353	1.07405e-15
GLYMA_10G166600	1.15846	1.08816e-15
GLYMA_12G181900	0.329685	1.09674e-15
GLYMA_02G005600	0.684014	1.10221e-15
GLYMA_08G038700	0.371515	1.11338e-15
GLYMA_15G154700	0.694102	1.14426e-15
GLYMA_07G209100	0.549785	1.14852e-15
GLYMA_14G008000	2.85081	1.15132e-15
GLYMA_09G040600	0.599068	1.15196e-15
GLYMA_15G160000	1.66653	1.15209e-15
GLYMA_20G230600	0.390662	1.18231e-15
GLYMA_18G244400	0.244377	1.20576e-15
GLYMA_01G073200	2.06035	1.22474e-15
GLYMA_08G072400	0.374722	1.23786e-15
GLYMA_14G041500	0.354699	1.24518e-15
GLYMA_11G020700	0.624653	1.24662e-15
GLYMA_05G194400	0.648478	1.25507e-15
GLYMA_09G053300	1.82529	1.28001e-15
GLYMA_14G222400	0.795139	1.30118e-15
GLYMA_15G160100	2.5089	1.3179e-15
GLYMA_14G145700	0.823833	1.3236e-15
GLYMA_04G029600	0.500441	1.33662e-15
GLYMA_14G178700	0.610279	1.34562e-15
GLYMA_06G314200	0.575733	1.36957e-15
GLYMA_01G052600	0.360772	1.38664e-15
GLYMA_13G183500	2.82259	1.39895e-15
GLYMA_20G000800	0.979208	1.41156e-15
GLYMA_18G211300	0.455331	1.42498e-15
GLYMA_02G134000	0.495154	1.43304e-15
GLYMA_04G141400	2.74861	1.466e-15
GLYMA_02G026300	0.524281	1.48058e-15
GLYMA_02G233400	1.52266	1.49316e-15
GLYMA_15G026900	0.462092	1.5002e-15
GLYMA_03G236300	0.520713	1.50789e-15
GLYMA_15G037700	0.799485	1.52181e-15
GLYMA_18G204900	1.08209	1.52624e-15
GLYMA_17G074600	0.767805	1.52863e-15
GLYMA_07G017000	0.544522	1.53988e-15
GLYMA_05G232200	0.308983	1.54204e-15
GLYMA_20G062000	1.08216	1.55073e-15
GLYMA_01G198500	0.415716	1.57245e-15
GLYMA_11G074400	0.29645	1.58016e-15
GLYMA_18G035500	0.409184	1.59483e-15
GLYMA_14G217200	0.352206	1.61335e-15
GLYMA_17G229500	0.798228	1.62112e-15
GLYMA_08G194900	1.83824	1.63783e-15
GLYMA_18G081700	0.253649	1.64089e-15
GLYMA_10G269400	1.28386	1.64238e-15
GLYMA_18G059700	0.423955	1.64733e-15
GLYMA_13G265000	0.516173	1.65844e-15
GLYMA_07G041100	0.373743	1.66134e-15
GLYMA_18G009200	0.315338	1.67742e-15
GLYMA_05G162800	1.35834	1.6902e-15
GLYMA_09G065900	0.984027	1.74639e-15
GLYMA_20G188800	0.517533	1.76253e-15
GLYMA_18G240800	0.297286	1.77216e-15
GLYMA_11G205500	1.96055	1.78333e-15
GLYMA_11G120900	0.409906	1.80613e-15
GLYMA_18G203400	0.247985	1.84491e-15
GLYMA_18G233600	0.390656	1.872e-15
GLYMA_17G030000	0.90045	1.90052e-15
GLYMA_18G301200	1.64999	1.92328e-15
GLYMA_18G046900	0.423728	1.92772e-15
GLYMA_03G126600	0.407829	1.93151e-15
GLYMA_18G159500	0.432526	1.94146e-15
GLYMA_03G156000	0.400223	1.95869e-15
GLYMA_07G093000	0.53955	1.98282e-15
GLYMA_20G145200	0.552969	1.99374e-15
GLYMA_05G232500	0.72722	2.02549e-15
GLYMA_08G340300	0.608889	2.06684e-15
GLYMA_06G111400	0.331404	2.10347e-15
GLYMA_U029600	2.65755	2.10392e-15
GLYMA_08G285800	0.420215	2.10854e-15
GLYMA_02G234800	1.11858	2.14716e-15
GLYMA_02G243400	0.509242	2.16007e-15
GLYMA_01G157700	0.584038	2.16007e-15
GLYMA_20G158300	0.492086	2.16886e-15
GLYMA_01G017100	0.441585	2.17897e-15
GLYMA_07G141500	0.914093	2.18643e-15
GLYMA_06G130200	0.53454	2.19126e-15
GLYMA_15G159400	0.973781	2.24411e-15
GLYMA_14G062600	0.478216	2.27826e-15
GLYMA_06G023700	0.734489	2.30735e-15
GLYMA_20G112900	0.601977	2.3538e-15
GLYMA_03G068200	1.92817	2.35503e-15
GLYMA_18G237800	0.352846	2.35858e-15
GLYMA_04G147000	0.534247	2.35939e-15
GLYMA_06G032500	0.660098	2.3757e-15
GLYMA_05G063100	0.497243	2.38368e-15
GLYMA_13G081600	0.845758	2.40732e-15
GLYMA_16G104800	1.79265	2.41076e-15
GLYMA_18G032200	0.44746	2.42207e-15
GLYMA_07G107000	0.704226	2.47848e-15
GLYMA_17G113500	0.970232	2.48545e-15
GLYMA_07G211000	0.748207	2.51385e-15
GLYMA_09G014400	1.15242	2.52705e-15
GLYMA_09G027000	0.794072	2.52996e-15
GLYMA_07G019300	0.353125	2.583e-15
GLYMA_15G051600	0.293275	2.61906e-15
GLYMA_17G021400	0.746736	2.62541e-15
GLYMA_10G027800	0.337931	2.62541e-15
GLYMA_07G219800	0.633995	2.68207e-15
GLYMA_03G016500	0.267505	2.69871e-15
GLYMA_14G086500	0.687331	2.70061e-15
GLYMA_16G195600	1.57303	2.7013e-15
GLYMA_06G156700	0.358945	2.707e-15
GLYMA_09G199700	0.625762	2.7171e-15
GLYMA_05G154600	0.667504	2.77451e-15
GLYMA_20G044800	0.587189	2.78879e-15
GLYMA_06G189600	0.27141	2.80456e-15
GLYMA_01G203200	0.43513	2.80852e-15
GLYMA_11G141100	0.286418	2.81998e-15
GLYMA_02G304500	0.325041	2.83326e-15
GLYMA_18G284300	0.482429	2.85509e-15
GLYMA_17G100900	1.17863	2.8617e-15
GLYMA_04G039600	0.840986	2.89346e-15
GLYMA_15G178300	1.70294	2.89875e-15
GLYMA_03G111700	1.82647	2.92e-15
GLYMA_18G043000	0.700204	2.92672e-15
GLYMA_18G028500	0.282906	2.92974e-15
GLYMA_09G196000	0.467178	2.95532e-15
GLYMA_09G143600	0.324276	2.96691e-15
GLYMA_U020900	1.36164	2.97738e-15
GLYMA_14G004300	0.593682	2.98319e-15
GLYMA_16G152100	0.447445	2.99702e-15
GLYMA_03G077100	0.582686	2.99702e-15
GLYMA_06G240300	0.393488	3.01686e-15
GLYMA_14G046400	0.715499	3.03331e-15
GLYMA_08G022900	0.72809	3.04612e-15
GLYMA_18G105600	0.340868	3.05503e-15
GLYMA_15G177900	0.506931	3.0874e-15
GLYMA_16G022500	1.26585	3.16885e-15
GLYMA_17G180000	1.45231	3.20846e-15
GLYMA_19G242600	0.343672	3.21357e-15
GLYMA_09G243600	1.22806	3.22287e-15
GLYMA_17G061500	0.378126	3.23934e-15
GLYMA_16G005800	0.321257	3.24314e-15
GLYMA_18G031000	0.322272	3.31722e-15
GLYMA_19G065800	0.984841	3.3671e-15
GLYMA_15G175300	0.834855	3.38887e-15
GLYMA_08G351100	0.376093	3.38887e-15
GLYMA_10G006000	1.06611	3.44958e-15
GLYMA_15G159500	1.8897	3.46275e-15
GLYMA_04G098100	0.639192	3.52349e-15
GLYMA_04G123700	0.634514	3.56444e-15
GLYMA_19G113700	0.407149	3.60635e-15
GLYMA_04G035100	0.395521	3.63524e-15
GLYMA_10G255200	0.570472	3.66203e-15
GLYMA_18G035800	0.388509	3.76825e-15
GLYMA_01G134600	1.14976	3.79925e-15
GLYMA_02G230200	0.502557	3.9273e-15
GLYMA_15G067700	0.411427	3.9609e-15
GLYMA_09G277000	0.541946	3.96728e-15
GLYMA_18G117800	1.3309	4.10068e-15
GLYMA_01G191300	1.02659	4.10315e-15
GLYMA_01G002400	0.548105	4.1773e-15
GLYMA_07G238000	0.683845	4.18121e-15
GLYMA_18G230100	0.421239	4.25537e-15
GLYMA_03G198600	0.875595	4.27428e-15
GLYMA_19G121600	0.425752	4.32632e-15
GLYMA_15G175400	1.04697	4.36193e-15
GLYMA_09G071600	0.730866	4.38433e-15
GLYMA_03G034000	1.05348	4.45348e-15
GLYMA_12G104100	0.573319	4.46055e-15
GLYMA_19G151200	1.43488	4.4606e-15
GLYMA_11G071500	1.37212	4.50117e-15
GLYMA_16G175400	0.564314	4.51918e-15
GLYMA_19G240200	0.363905	4.51947e-15
GLYMA_08G197600	0.840319	4.51947e-15
GLYMA_18G049500	1.21486	4.52541e-15
GLYMA_14G147500	1.17296	4.53402e-15
GLYMA_02G278300	0.359315	4.60083e-15
GLYMA_08G245400	0.446955	4.62641e-15
GLYMA_01G157300	0.526457	4.63152e-15
GLYMA_18G286100	0.303289	4.63658e-15
GLYMA_10G187100	0.475699	4.64778e-15
GLYMA_07G268800	1.56108	4.67165e-15
GLYMA_19G226600	0.367286	4.67165e-15
GLYMA_11G085300	0.837362	4.70896e-15
GLYMA_02G097400	0.555719	4.78845e-15
GLYMA_18G152600	1.51756	4.88279e-15
GLYMA_08G041000	1.07087	4.88463e-15
GLYMA_01G048400	0.678062	4.96989e-15
GLYMA_10G236200	0.366277	5.00473e-15
GLYMA_16G090700	0.354157	5.00561e-15
GLYMA_16G150400	0.461552	5.017e-15
GLYMA_07G005300	0.685584	5.02706e-15
GLYMA_05G126300	1.20647	5.07545e-15
GLYMA_01G080600	0.413534	5.10844e-15
GLYMA_06G092000	0.658361	5.155e-15
GLYMA_18G243300	0.29625	5.25733e-15
GLYMA_12G080000	0.349485	5.27257e-15
GLYMA_15G023600	0.209975	5.29375e-15
GLYMA_01G194900	0.567672	5.29899e-15
GLYMA_18G173400	0.357066	5.31806e-15
GLYMA_02G129500	0.940632	5.32979e-15
GLYMA_18G008600	1.1647	5.34195e-15
GLYMA_06G166200	0.313106	5.39242e-15
GLYMA_08G096800	0.337086	5.39275e-15
GLYMA_05G237100	0.736022	5.39657e-15
GLYMA_15G053000	1.36919	5.4622e-15
GLYMA_18G215000	0.245123	5.47381e-15
GLYMA_09G034900	0.695616	5.49234e-15
GLYMA_10G122300	2.15837	5.7685e-15
GLYMA_20G159900	0.481393	5.83481e-15
GLYMA_17G224300	1.10435	5.84268e-15
GLYMA_U018600	0.573423	5.86317e-15
GLYMA_18G122000	0.469578	5.91262e-15
GLYMA_12G233900	0.91524	5.99137e-15
GLYMA_18G227900	0.676401	6.03631e-15
GLYMA_01G180500	0.790838	6.04392e-15
GLYMA_18G291600	0.277588	6.09736e-15
GLYMA_18G116400	0.550401	6.12642e-15
GLYMA_08G366800	0.95287	6.20527e-15
GLYMA_06G068100	0.471337	6.3524e-15
GLYMA_09G079900	0.655464	6.37192e-15
GLYMA_15G182800	0.509855	6.39588e-15
GLYMA_15G174400	1.3545	6.43792e-15
GLYMA_17G237700	1.40025	6.44223e-15
GLYMA_05G057800	0.685408	6.52502e-15
GLYMA_18G084000	0.430185	6.55085e-15
GLYMA_18G246500	0.30198	6.56464e-15
GLYMA_16G164800	1.08428	6.63228e-15
GLYMA_17G245300	1.10934	6.63402e-15
GLYMA_15G120400	0.49227	6.6646e-15
GLYMA_19G137800	0.640823	6.69481e-15
GLYMA_03G258400	0.625751	6.73353e-15
GLYMA_07G103700	0.807406	6.84487e-15
GLYMA_09G187200	0.379609	6.95744e-15
GLYMA_20G082500	0.432039	6.97583e-15
GLYMA_16G038200	0.805243	7.02562e-15
GLYMA_18G082500	0.603969	7.02938e-15
GLYMA_06G286800	3.789	7.06459e-15
GLYMA_07G087400	0.763055	7.095e-15
GLYMA_02G085700	1.22546	7.13167e-15
GLYMA_18G164800	0.263448	7.16558e-15
GLYMA_18G039300	0.305959	7.20136e-15
GLYMA_06G085700	0.709095	7.21528e-15
GLYMA_18G187900	1.03224	7.25149e-15
GLYMA_18G292100	1.18728	7.25911e-15
GLYMA_15G259100	0.407417	7.3061e-15
GLYMA_17G044500	0.67522	7.39452e-15
GLYMA_04G217400	0.927677	7.40003e-15
GLYMA_14G188100	0.410418	7.62654e-15
GLYMA_19G263300	0.921166	7.87258e-15
GLYMA_07G124500	0.310887	8.01292e-15
GLYMA_02G309300	0.44337	8.02708e-15
GLYMA_01G096600	0.504775	8.2487e-15
GLYMA_17G232800	1.82577	8.26901e-15
GLYMA_01G067600	0.410222	8.29126e-15
GLYMA_14G010500	0.703402	8.46448e-15
GLYMA_19G210200	0.688589	8.46448e-15
GLYMA_05G228200	0.451447	8.49064e-15
GLYMA_15G241300	0.58701	8.51414e-15
GLYMA_01G230200	0.648514	8.81779e-15
GLYMA_18G245000	0.355834	8.82791e-15
GLYMA_03G131600	0.587042	9.04822e-15
GLYMA_01G149800	0.310869	9.11426e-15
GLYMA_04G053100	1.15423	9.11426e-15
GLYMA_10G001700	0.766019	9.20147e-15
GLYMA_17G066100	1.44902	9.28548e-15
GLYMA_03G021200	0.643441	9.39045e-15
GLYMA_18G011600	0.349976	9.63399e-15
GLYMA_17G039800	0.508589	9.64051e-15
GLYMA_01G025500	0.515056	9.88551e-15
GLYMA_12G216000	0.317915	9.94178e-15
GLYMA_18G227700	0.378949	1.00636e-14
GLYMA_09G119500	0.812013	1.01714e-14
GLYMA_06G239500	1.64999	1.02096e-14
GLYMA_05G170300	0.87145	1.02219e-14
GLYMA_04G035500	0.935558	1.03831e-14
GLYMA_03G051400	0.451748	1.06552e-14
GLYMA_12G224500	0.286845	1.07613e-14
GLYMA_18G075300	0.296644	1.09271e-14
GLYMA_10G290900	0.598585	1.10204e-14
GLYMA_12G193000	0.334396	1.10555e-14
GLYMA_18G035700	0.465772	1.12072e-14
GLYMA_04G234400	0.552808	1.1254e-14
GLYMA_20G047400	3.11803	1.14965e-14
GLYMA_18G002700	0.35139	1.15595e-14
GLYMA_20G222300	0.415784	1.15928e-14
GLYMA_05G189500	0.459044	1.16369e-14
GLYMA_07G191400	0.729496	1.1728e-14
GLYMA_01G096800	0.397785	1.17295e-14
GLYMA_01G187800	0.770269	1.18731e-14
GLYMA_19G178200	0.559031	1.18846e-14
GLYMA_11G252700	0.363733	1.18848e-14
GLYMA_18G071100	0.355765	1.18999e-14
GLYMA_15G081000	0.491758	1.2189e-14
GLYMA_18G005100	0.361947	1.227e-14
GLYMA_05G067100	0.756291	1.26748e-14
GLYMA_15G037500	0.481381	1.28528e-14
GLYMA_03G171500	0.738814	1.28926e-14
GLYMA_05G142000	0.521549	1.31032e-14
GLYMA_14G062800	0.322977	1.32595e-14
GLYMA_01G005400	0.672262	1.3267e-14
GLYMA_09G018500	0.454385	1.32674e-14
GLYMA_11G229100	0.402727	1.35557e-14
GLYMA_17G088300	0.903683	1.36173e-14
GLYMA_18G151700	0.310603	1.36784e-14
GLYMA_05G195500	0.697381	1.37451e-14
GLYMA_18G044600	0.325377	1.37904e-14
GLYMA_16G155200	1.98441	1.40451e-14
GLYMA_06G277600	0.358887	1.43721e-14
GLYMA_06G294500	0.519882	1.43976e-14
GLYMA_17G139600	1.00718	1.46633e-14
GLYMA_07G040400	0.611494	1.47063e-14
GLYMA_03G016200	1.52625	1.47859e-14
GLYMA_11G077700	0.574332	1.54024e-14
GLYMA_06G011200	2.03075	1.55563e-14
GLYMA_07G259900	2.28977	1.56535e-14
GLYMA_17G049000	0.334277	1.57101e-14
GLYMA_09G198900	0.9489	1.57101e-14
GLYMA_18G085100	0.209066	1.59095e-14
GLYMA_03G196600	0.331662	1.5922e-14
GLYMA_20G091300	0.921378	1.59521e-14
GLYMA_18G042600	0.629984	1.59521e-14
GLYMA_08G178000	1.25201	1.59521e-14
GLYMA_08G106000	0.355405	1.60913e-14
GLYMA_10G104300	0.225095	1.61368e-14
GLYMA_01G137500	0.61396	1.61425e-14
GLYMA_09G198700	0.336476	1.61822e-14
GLYMA_18G018600	0.55368	1.65872e-14
GLYMA_07G076300	1.91758	1.66423e-14
GLYMA_10G060000	0.24159	1.68045e-14
GLYMA_14G077700	0.653137	1.68374e-14
GLYMA_17G166200	0.335215	1.68617e-14
GLYMA_06G175900	0.29854	1.68784e-14
GLYMA_18G247000	0.554546	1.69145e-14
GLYMA_18G016400	0.425805	1.70271e-14
GLYMA_01G172600	0.616726	1.70382e-14
GLYMA_12G130000	1.59453	1.74738e-14
GLYMA_10G062200	0.242585	1.76873e-14
GLYMA_18G260500	0.572661	1.77355e-14
GLYMA_19G222400	0.390979	1.79169e-14
GLYMA_18G153000	0.304298	1.79478e-14
GLYMA_16G023900	0.398981	1.81511e-14
GLYMA_01G232600	0.353141	1.82624e-14
GLYMA_14G194300	0.488228	1.82707e-14
GLYMA_17G140200	0.614664	1.84374e-14
GLYMA_05G019900	1.80508	1.85407e-14
GLYMA_18G025700	0.789304	1.86635e-14
GLYMA_03G040500	1.28657	1.87126e-14
GLYMA_03G131500	1.3498	1.91477e-14
GLYMA_20G162100	0.449777	1.91477e-14
GLYMA_03G122900	0.621448	1.91596e-14
GLYMA_11G195800	0.376671	1.94346e-14
GLYMA_08G002100	0.319902	1.94952e-14
GLYMA_15G175500	1.69183	1.96468e-14
GLYMA_06G302400	1.07715	1.97375e-14
GLYMA_18G082300	0.570611	1.99366e-14
GLYMA_08G299000	1.03804	2.01827e-14
GLYMA_06G163800	0.280294	2.02091e-14
GLYMA_01G176600	0.303146	2.08641e-14
GLYMA_18G014700	0.97226	2.09047e-14
GLYMA_06G101600	0.359509	2.09736e-14
GLYMA_04G137800	0.494191	2.12659e-14
GLYMA_11G256100	0.582837	2.14297e-14
GLYMA_18G137000	0.580165	2.1555e-14
GLYMA_19G231800	1.17194	2.15963e-14
GLYMA_20G126600	0.302788	2.16135e-14
GLYMA_13G161900	1.17177	2.16528e-14
GLYMA_05G098200	0.704894	2.21971e-14
GLYMA_08G345700	1.32544	2.22727e-14
GLYMA_18G248300	0.378311	2.24444e-14
GLYMA_05G241700	0.75797	2.27221e-14
GLYMA_18G220700	0.223711	2.27283e-14
GLYMA_17G113600	0.461705	2.34754e-14
GLYMA_02G016100	0.702348	2.36813e-14
GLYMA_05G222000	0.332655	2.40624e-14
GLYMA_14G068700	0.251886	2.41562e-14
GLYMA_16G213800	1.89786	2.44931e-14
GLYMA_20G139700	0.471323	2.47301e-14
GLYMA_05G223000	0.941546	2.49664e-14
GLYMA_01G221500	0.854695	2.51172e-14
GLYMA_18G055500	1.02198	2.53323e-14
GLYMA_17G232900	0.780326	2.54538e-14
GLYMA_20G126200	1.07293	2.56029e-14
GLYMA_06G065900	0.425016	2.56728e-14
GLYMA_08G218100	0.876272	2.57605e-14
GLYMA_05G005600	0.227038	2.61059e-14
GLYMA_20G179500	0.194125	2.61315e-14
GLYMA_18G294800	0.430474	2.65638e-14
GLYMA_14G040000	1.48293	2.72748e-14
GLYMA_02G009200	0.26461	2.73764e-14
GLYMA_06G105600	0.589288	2.74844e-14
GLYMA_07G023700	0.942998	2.74978e-14
GLYMA_11G111700	0.58341	2.78926e-14
GLYMA_08G153700	0.646987	2.78926e-14
GLYMA_11G213200	0.521892	2.8083e-14
GLYMA_18G007600	0.358327	2.83514e-14
[truncated: 182 more rows]

## Sheet: 2211 GmCCA1-repressed genes
Gene ID	log2FC	adjusted p value
GLYMA_02G299100	-1.76745	2.90561e-44
GLYMA_03G022400	-5.32516	1.30168e-43
GLYMA_17G043600	-1.57693	7.24488e-43
GLYMA_07G157000	-7.21571	4.42493e-39
GLYMA_13G362300	-1.53417	4.79656e-39
GLYMA_18G198300	-3.66752	6.42329e-39
GLYMA_07G156900	-7.98054	3.1821e-38
GLYMA_13G058400	-0.760808	7.94323e-38
GLYMA_13G249700	-1.85499	1.19014e-37
GLYMA_16G186100	-2.51513	1.65011e-37
GLYMA_10G185500	-1.40414	2.11588e-37
GLYMA_13G145200	-1.6831	3.15665e-37
GLYMA_05G115200	-0.907063	6.29616e-37
GLYMA_10G095700	-4.66232	1.0255e-36
GLYMA_17G199200	-1.05233	1.38962e-36
GLYMA_13G270500	-0.591863	1.44093e-36
GLYMA_03G181800	-3.90692	1.67438e-36
GLYMA_05G010300	-2.21884	1.91279e-36
GLYMA_13G120200	-0.642636	5.20192e-36
GLYMA_13G244900	-0.977161	1.02733e-35
GLYMA_10G224100	-1.00279	1.0941e-35
GLYMA_04G010900	-2.53341	2.21739e-35
GLYMA_03G100500	-1.92107	3.70743e-35
GLYMA_10G047800	-1.5881	7.96561e-35
GLYMA_13G199500	-1.44103	8.16842e-35
GLYMA_11G234200	-3.49515	1.04068e-34
GLYMA_15G191200	-0.613589	1.10258e-34
GLYMA_07G147700	-9.16256	1.3374e-34
GLYMA_07G139700	-2.45003	1.61444e-34
GLYMA_18G109100	-1.89607	2.33094e-34
GLYMA_13G112700	-0.515665	6.1657e-34
GLYMA_13G199800	-0.724928	1.05223e-33
GLYMA_14G183800	-1.34379	1.26771e-33
GLYMA_02G182900	-3.30381	1.35482e-33
GLYMA_13G367100	-0.532419	1.64347e-33
GLYMA_13G120100	-0.66279	1.84644e-33
GLYMA_13G131700	-0.545634	1.84644e-33
GLYMA_19G021100	-1.2618	2.13429e-33
GLYMA_02G000700	-1.33657	3.03795e-33
GLYMA_13G340900	-0.80394	3.53461e-33
GLYMA_20G105500	-1.27363	3.53461e-33
GLYMA_13G261400	-0.793221	4.13512e-33
GLYMA_08G039300	-0.726768	5.30564e-33
GLYMA_15G274200	-1.47118	6.25887e-33
GLYMA_07G139600	-3.5359	8.78796e-33
GLYMA_11G211500	-0.463524	9.67677e-33
GLYMA_13G271200	-0.610137	1.11603e-32
GLYMA_13G263300	-0.551803	1.24621e-32
GLYMA_13G135500	-0.948946	1.37956e-32
GLYMA_08G138600	-1.39061	1.38313e-32
GLYMA_16G050900	-3.34818	1.76059e-32
GLYMA_13G125700	-1.1099	2.13403e-32
GLYMA_13G168600	-0.485629	5.51421e-32
GLYMA_13G130700	-0.604877	5.87988e-32
GLYMA_13G247300	-0.610016	7.32963e-32
GLYMA_13G210000	-1.0546	7.66488e-32
GLYMA_13G166400	-0.594588	7.66488e-32
GLYMA_13G339500	-0.811331	9.04861e-32
GLYMA_13G307600	-0.625001	9.06156e-32
GLYMA_13G180800	-0.962438	9.28688e-32
GLYMA_13G270600	-1.41603	9.8541e-32
GLYMA_13G103500	-0.539621	1.12048e-31
GLYMA_13G245000	-0.841006	1.29267e-31
GLYMA_03G187000	-2.23505	1.29642e-31
GLYMA_06G242900	-2.64334	1.58729e-31
GLYMA_11G243100	-1.61387	2.08279e-31
GLYMA_13G270800	-0.593982	2.11403e-31
GLYMA_13G137300	-0.498867	3.54631e-31
GLYMA_09G102400	-2.58664	3.62551e-31
GLYMA_13G174000	-0.735602	3.85824e-31
GLYMA_13G180900	-0.765582	3.96753e-31
GLYMA_13G195800	-0.877507	4.8521e-31
GLYMA_15G235500	-3.15899	5.20638e-31
GLYMA_13G224700	-0.425781	5.65309e-31
GLYMA_13G050200	-0.710418	6.4744e-31
GLYMA_10G185600	-1.35328	7.91918e-31
GLYMA_09G216100	-1.04388	9.13945e-31
GLYMA_13G159400	-0.993331	9.52703e-31
GLYMA_07G018000	-1.15951	9.90162e-31
GLYMA_02G003700	-1.94099	9.95438e-31
GLYMA_13G209600	-1.35194	1.03566e-30
GLYMA_13G181100	-0.434312	1.78424e-30
GLYMA_03G099000	-1.02164	1.78424e-30
GLYMA_20G197600	-2.83167	2.22701e-30
GLYMA_13G321000	-0.762922	2.26899e-30
GLYMA_13G263800	-1.40374	2.35305e-30
GLYMA_13G079900	-0.937007	3.05162e-30
GLYMA_13G254900	-0.493543	3.06236e-30
GLYMA_13G172900	-0.402843	3.06236e-30
GLYMA_10G065200	-2.412	3.21075e-30
GLYMA_08G050500	-2.47869	3.27615e-30
GLYMA_13G268500	-0.522804	3.48585e-30
GLYMA_16G180300	-2.58873	4.03589e-30
GLYMA_09G037600	-2.87353	4.26848e-30
GLYMA_13G109800	-3.86517	4.74426e-30
GLYMA_16G039600	-1.96487	4.78852e-30
GLYMA_17G158500	-2.32333	5.2418e-30
GLYMA_08G306800	-0.937131	5.2418e-30
GLYMA_08G178500	-1.15068	5.33561e-30
GLYMA_07G240800	-1.5403	5.50054e-30
GLYMA_13G125400	-0.417295	5.80318e-30
GLYMA_07G140500	-2.33384	6.69912e-30
GLYMA_13G088700	-0.836801	1.11673e-29
GLYMA_13G109200	-1.25033	1.30044e-29
GLYMA_13G359500	-0.517317	1.41351e-29
GLYMA_13G071800	-0.718939	1.52447e-29
GLYMA_10G185700	-1.08696	1.55347e-29
GLYMA_13G339800	-1.15268	1.59507e-29
GLYMA_10G225400	-2.8721	1.8947e-29
GLYMA_13G339000	-0.489447	2.06758e-29
GLYMA_13G119900	-0.333996	2.20042e-29
GLYMA_13G356700	-0.493837	2.41193e-29
GLYMA_15G188500	-0.608938	2.46297e-29
GLYMA_07G088200	-1.89032	2.66027e-29
GLYMA_06G221100	-0.994684	3.13104e-29
GLYMA_13G363500	-0.742452	3.64808e-29
GLYMA_13G240700	-0.901843	4.21079e-29
GLYMA_13G155900	-0.759375	4.27882e-29
GLYMA_06G160400	-1.93825	4.71761e-29
GLYMA_13G104800	-1.09054	5.87087e-29
GLYMA_13G068000	-0.691147	6.10439e-29
GLYMA_13G163400	-0.389786	6.36365e-29
GLYMA_13G361500	-0.533701	6.4879e-29
GLYMA_14G219100	-1.36586	8.07857e-29
GLYMA_13G360300	-0.479234	8.32254e-29
GLYMA_12G133700	-1.97533	8.55346e-29
GLYMA_20G100900	-0.857794	8.64956e-29
GLYMA_05G126900	-0.811778	8.7352e-29
GLYMA_13G329500	-0.861244	8.80395e-29
GLYMA_10G000500	-1.04656	8.93428e-29
GLYMA_13G291700	-0.736393	9.25515e-29
GLYMA_13G194800	-0.601612	1.06545e-28
GLYMA_13G225700	-0.569947	1.07138e-28
GLYMA_13G288200	-0.505491	1.17799e-28
GLYMA_13G239900	-0.835151	1.35758e-28
GLYMA_14G014700	-1.0586	1.41256e-28
GLYMA_20G220900	-1.46459	1.54673e-28
GLYMA_07G157100	-3.90629	1.65813e-28
GLYMA_02G130200	-1.2517	1.66221e-28
GLYMA_01G151100	-0.907123	1.79863e-28
GLYMA_02G064300	-2.84941	1.83694e-28
GLYMA_13G278500	-0.457453	2.37211e-28
GLYMA_08G175200	-2.67401	2.3922e-28
GLYMA_08G338700	-1.56592	2.58675e-28
GLYMA_13G099700	-0.373837	2.91097e-28
GLYMA_13G363900	-0.474149	3.11743e-28
GLYMA_13G209800	-0.577266	3.29868e-28
GLYMA_13G228300	-1.00095	3.91639e-28
GLYMA_13G036200	-2.04578	4.10232e-28
GLYMA_17G112100	-0.948189	4.49752e-28
GLYMA_13G123800	-0.531955	4.5562e-28
GLYMA_15G223900	-1.77773	4.66999e-28
GLYMA_13G099600	-1.67186	5.11372e-28
GLYMA_13G338700	-0.527049	5.14238e-28
GLYMA_13G347000	-0.529148	6.72093e-28
GLYMA_15G142100	-2.63453	6.74347e-28
GLYMA_13G191100	-1.22746	8.63895e-28
GLYMA_13G101600	-0.603338	9.20005e-28
GLYMA_18G195400	-1.27043	9.51095e-28
GLYMA_13G215200	-0.491965	1.06745e-27
GLYMA_13G090800	-0.592813	1.1443e-27
GLYMA_13G069900	-1.07786	1.25501e-27
GLYMA_13G275900	-0.534631	1.25768e-27
GLYMA_13G361100	-1.34819	1.26032e-27
GLYMA_08G284300	-2.53586	1.38849e-27
GLYMA_15G247900	-1.29078	1.56801e-27
GLYMA_15G195600	-0.926106	1.57143e-27
GLYMA_13G008200	-0.444754	1.62509e-27
GLYMA_13G179100	-0.482548	1.68334e-27
GLYMA_15G193200	-1.17463	1.76261e-27
GLYMA_13G203000	-1.92798	1.77672e-27
GLYMA_15G189200	-0.385138	1.8585e-27
GLYMA_13G116400	-0.926399	2.05838e-27
GLYMA_03G264100	-0.897743	2.07432e-27
GLYMA_13G128900	-0.52947	2.10008e-27
GLYMA_13G137700	-0.3702	2.37838e-27
GLYMA_13G187200	-0.458448	2.59717e-27
GLYMA_04G055600	-1.31501	2.78389e-27
GLYMA_19G012100	-1.68568	2.8651e-27
GLYMA_13G326200	-0.477009	2.97945e-27
GLYMA_13G218800	-0.550129	3.18451e-27
GLYMA_04G060200	-1.56017	3.32134e-27
GLYMA_13G112100	-0.545109	4.50471e-27
GLYMA_13G271000	-0.713895	5.19556e-27
GLYMA_13G172200	-0.473458	5.31612e-27
GLYMA_13G072100	-2.0525	5.68751e-27
GLYMA_15G252200	-1.98745	5.71384e-27
GLYMA_01G006000	-2.0131	5.85073e-27
GLYMA_04G239900	-0.728047	5.90243e-27
GLYMA_07G151500	-1.67564	6.37708e-27
GLYMA_10G282200	-2.03801	7.12703e-27
GLYMA_13G107700	-0.715835	8.02533e-27
GLYMA_13G195700	-0.462074	8.21271e-27
GLYMA_13G146600	-0.935611	8.55764e-27
GLYMA_06G315300	-0.492437	8.60866e-27
GLYMA_13G144900	-0.41936	9.11893e-27
GLYMA_11G210700	-0.546471	9.78127e-27
GLYMA_08G168800	-0.636703	1.0079e-26
GLYMA_13G186200	-1.14968	1.01464e-26
GLYMA_13G366200	-0.392152	1.02298e-26
GLYMA_09G269600	-1.84768	1.05449e-26
GLYMA_15G218900	-1.52178	1.07129e-26
GLYMA_13G044600	-0.602956	1.09669e-26
GLYMA_15G196900	-1.31579	1.20975e-26
GLYMA_04G026500	-0.564517	1.27273e-26
GLYMA_08G174900	-3.1099	1.27513e-26
GLYMA_13G028400	-0.558401	1.38342e-26
GLYMA_06G124000	-1.10408	1.38342e-26
GLYMA_03G160100	-3.35841	1.75957e-26
GLYMA_07G140200	-0.857349	1.76072e-26
GLYMA_13G166100	-0.542476	1.80301e-26
GLYMA_13G096800	-0.557903	1.86054e-26
GLYMA_19G159000	-1.01235	2.05534e-26
GLYMA_08G270500	-1.1983	2.16216e-26
GLYMA_10G036100	-1.8628	2.2061e-26
GLYMA_13G326900	-0.427276	2.35342e-26
GLYMA_13G083000	-0.705363	2.36558e-26
GLYMA_13G260100	-1.21851	2.42108e-26
GLYMA_02G091800	-1.37981	2.57165e-26
GLYMA_16G163200	-2.5557	2.74385e-26
GLYMA_13G306700	-0.362275	2.769e-26
GLYMA_03G098600	-1.60862	2.92026e-26
GLYMA_13G104100	-0.910034	2.94201e-26
GLYMA_11G240000	-0.6778	3.00106e-26
GLYMA_13G087400	-1.59544	3.00409e-26
GLYMA_13G083300	-0.494001	3.16606e-26
GLYMA_13G059300	-0.460725	3.2038e-26
GLYMA_06G160300	-2.90641	3.2038e-26
GLYMA_13G311600	-0.428729	3.2568e-26
GLYMA_13G118700	-1.98675	3.27299e-26
GLYMA_13G211500	-0.481652	3.34666e-26
GLYMA_13G325700	-0.445371	3.4723e-26
GLYMA_13G340700	-0.439204	3.76047e-26
GLYMA_11G209400	-1.22099	3.95359e-26
GLYMA_03G233100	-1.26641	4.51232e-26
GLYMA_04G198500	-1.35983	4.51723e-26
GLYMA_13G255300	-0.445751	4.92745e-26
GLYMA_06G157300	-1.02068	5.06043e-26
GLYMA_13G363100	-0.507854	5.52039e-26
GLYMA_13G367000	-0.385852	6.26743e-26
GLYMA_04G137000	-0.611387	6.31022e-26
GLYMA_10G166000	-0.876881	6.41766e-26
GLYMA_13G263200	-0.63125	6.62161e-26
GLYMA_13G354100	-0.729444	6.64178e-26
GLYMA_13G272200	-0.414619	7.4005e-26
GLYMA_07G176400	-2.39893	7.53261e-26
GLYMA_19G016400	-1.47023	7.62889e-26
GLYMA_13G091600	-0.832881	7.66335e-26
GLYMA_13G318800	-0.576636	7.82646e-26
GLYMA_08G338100	-0.938305	7.90927e-26
GLYMA_13G089800	-0.787114	8.6097e-26
GLYMA_05G054100	-2.36526	8.72896e-26
GLYMA_13G289300	-0.370717	9.54085e-26
GLYMA_19G013000	-1.12136	1.02634e-25
GLYMA_13G047700	-0.385548	1.1211e-25
GLYMA_13G334200	-0.464931	1.16782e-25
GLYMA_13G222400	-0.452385	1.1688e-25
GLYMA_14G022500	-1.06612	1.27831e-25
GLYMA_16G076900	-1.18911	1.30213e-25
GLYMA_10G215700	-1.70366	1.34754e-25
GLYMA_19G207700	-2.77287	1.41808e-25
GLYMA_13G219600	-0.47431	1.45776e-25
GLYMA_19G169500	-0.31734	1.47806e-25
GLYMA_13G320900	-0.491453	1.64205e-25
GLYMA_13G169900	-1.12539	1.67376e-25
GLYMA_05G226600	-0.318245	1.73762e-25
GLYMA_13G308400	-0.663254	1.80973e-25
GLYMA_13G345900	-0.895902	1.87482e-25
GLYMA_11G053700	-0.829604	1.98172e-25
GLYMA_U013600	-1.53125	1.99276e-25
GLYMA_U013700	-1.54787	2.02075e-25
GLYMA_17G165300	-2.34402	2.21294e-25
GLYMA_13G323600	-0.329991	2.37631e-25
GLYMA_06G045100	-0.632679	2.37777e-25
GLYMA_07G122600	-3.27397	2.42378e-25
GLYMA_13G366800	-0.64815	2.44256e-25
GLYMA_13G372600	-0.417829	2.58548e-25
GLYMA_12G051800	-1.88	2.8527e-25
GLYMA_02G150600	-1.09924	2.91511e-25
GLYMA_13G114300	-0.448926	3.04016e-25
GLYMA_13G270000	-1.14379	3.50755e-25
GLYMA_13G144300	-0.753834	3.79928e-25
GLYMA_15G248400	-1.92596	3.95836e-25
GLYMA_08G338800	-2.09867	4.09093e-25
GLYMA_13G063500	-0.465473	4.20498e-25
GLYMA_13G087900	-0.493452	4.84258e-25
GLYMA_13G180400	-0.467077	4.89792e-25
GLYMA_13G171000	-0.657122	5.21879e-25
GLYMA_13G317800	-0.520558	5.2572e-25
GLYMA_13G082700	-1.02263	5.39953e-25
GLYMA_15G197800	-0.718167	5.5103e-25
GLYMA_06G014700	-1.18406	5.64577e-25
GLYMA_13G238600	-1.68206	5.71389e-25
GLYMA_15G202000	-0.634643	5.98231e-25
GLYMA_15G151100	-1.95588	6.14534e-25
GLYMA_14G136600	-0.462091	6.42101e-25
GLYMA_13G064000	-1.02607	6.98625e-25
GLYMA_05G106700	-0.985273	7.19372e-25
GLYMA_13G171700	-0.474703	7.60039e-25
GLYMA_13G113100	-3.75147	8.00443e-25
GLYMA_10G021000	-2.14522	8.17868e-25
GLYMA_13G040500	-0.694209	8.27641e-25
GLYMA_13G060700	-0.439	8.43604e-25
GLYMA_13G119600	-0.69961	8.99895e-25
GLYMA_13G100800	-0.445754	9.35162e-25
GLYMA_13G030900	-1.31037	9.60057e-25
GLYMA_09G160300	-3.50622	9.89646e-25
GLYMA_13G371200	-1.66684	1.05013e-24
GLYMA_13G261900	-0.451595	1.11033e-24
GLYMA_13G276000	-0.426631	1.11862e-24
GLYMA_04G028500	-0.812404	1.19087e-24
GLYMA_13G002400	-0.534928	1.24663e-24
GLYMA_03G072100	-1.40237	1.26363e-24
GLYMA_13G367300	-0.575651	1.26774e-24
GLYMA_13G277400	-0.510503	1.32638e-24
GLYMA_19G062600	-1.34919	1.33222e-24
GLYMA_13G091500	-0.952266	1.34669e-24
GLYMA_13G140900	-0.807942	1.35269e-24
GLYMA_13G094000	-0.384127	1.50678e-24
GLYMA_13G114000	-0.83324	1.55059e-24
GLYMA_13G278100	-0.58403	1.59585e-24
GLYMA_16G055200	-1.6273	1.59585e-24
GLYMA_13G244800	-0.808777	1.60697e-24
GLYMA_13G160300	-0.447279	1.61124e-24
GLYMA_08G140700	-2.03704	1.65147e-24
GLYMA_13G255400	-0.516864	1.67759e-24
GLYMA_13G316900	-0.611986	1.69366e-24
GLYMA_13G045900	-0.420143	1.72195e-24
GLYMA_03G249100	-1.67087	1.7242e-24
GLYMA_13G002500	-0.439588	1.7242e-24
GLYMA_13G031300	-0.30218	1.80303e-24
GLYMA_10G078600	-1.55158	2.06189e-24
GLYMA_09G240900	-2.20815	2.08546e-24
GLYMA_13G220600	-0.555913	2.09973e-24
GLYMA_12G055000	-1.46935	2.21666e-24
GLYMA_10G021200	-2.45769	2.4693e-24
GLYMA_13G092800	-0.633096	2.54947e-24
GLYMA_09G036600	-2.40934	2.58669e-24
GLYMA_04G145600	-1.31632	2.65687e-24
GLYMA_13G268000	-0.417979	2.70735e-24
GLYMA_14G206200	-1.36228	2.72213e-24
GLYMA_08G282600	-1.97711	2.75185e-24
GLYMA_06G315700	-0.991079	2.83283e-24
GLYMA_09G144200	-1.32834	2.84009e-24
GLYMA_11G209100	-0.376898	2.85122e-24
GLYMA_11G243300	-1.44861	2.85584e-24
GLYMA_20G165000	-1.00216	2.91571e-24
GLYMA_13G350500	-0.555534	2.94006e-24
GLYMA_13G196800	-0.385473	3.22052e-24
GLYMA_02G027400	-1.18863	3.27163e-24
GLYMA_03G186900	-1.17305	3.28118e-24
GLYMA_13G209500	-0.636698	3.50321e-24
GLYMA_09G182500	-1.50062	3.6226e-24
GLYMA_16G022900	-0.728426	3.75169e-24
GLYMA_11G211700	-0.56944	3.75433e-24
GLYMA_13G266700	-0.536001	3.96244e-24
GLYMA_13G100700	-0.741836	4.08257e-24
GLYMA_13G118600	-2.37709	4.11834e-24
GLYMA_02G281100	-0.65885	4.18389e-24
GLYMA_15G193300	-0.412297	4.19588e-24
GLYMA_13G131900	-0.51566	4.19834e-24
GLYMA_13G272600	-0.519048	4.21216e-24
GLYMA_07G257500	-1.10193	4.25875e-24
GLYMA_13G259100	-0.372745	4.36741e-24
GLYMA_03G168100	-1.9023	4.37282e-24
GLYMA_03G192800	-1.91056	4.65168e-24
GLYMA_13G143600	-0.425015	4.67794e-24
GLYMA_09G229200	-0.791289	4.81966e-24
GLYMA_13G248600	-0.874879	4.94235e-24
GLYMA_11G211000	-0.431322	5.28581e-24
GLYMA_07G132000	-2.25934	5.70543e-24
GLYMA_10G004800	-1.12781	5.87565e-24
GLYMA_13G318700	-0.786967	6.20806e-24
GLYMA_15G266400	-1.63864	6.39312e-24
GLYMA_13G077200	-1.12121	6.5135e-24
GLYMA_13G102900	-0.529898	6.5135e-24
GLYMA_15G200600	-0.906667	6.67363e-24
GLYMA_18G014000	-1.31921	6.86869e-24
GLYMA_14G193700	-1.45468	6.89777e-24
GLYMA_13G188800	-0.477016	6.97586e-24
GLYMA_13G276500	-0.465038	7.01545e-24
GLYMA_12G240600	-0.836831	7.01545e-24
GLYMA_13G086200	-0.727095	7.32608e-24
GLYMA_01G052300	-1.24737	7.3936e-24
GLYMA_13G352500	-0.531456	7.42802e-24
GLYMA_13G121600	-0.632827	8.18865e-24
GLYMA_13G343500	-0.40954	8.26836e-24
GLYMA_13G214400	-0.58492	8.52089e-24
GLYMA_13G292500	-1.08798	8.61289e-24
GLYMA_13G265900	-0.396492	8.84449e-24
GLYMA_13G293800	-0.508405	8.86603e-24
GLYMA_18G050600	-1.50085	8.94826e-24
GLYMA_19G046100	-0.526599	9.06575e-24
GLYMA_13G208800	-0.420728	9.35406e-24
GLYMA_13G002100	-0.391376	9.41268e-24
GLYMA_06G076100	-0.753305	9.45397e-24
GLYMA_15G192100	-0.713824	9.95897e-24
GLYMA_06G269700	-1.78842	1.02682e-23
GLYMA_11G090200	-0.894965	1.06943e-23
GLYMA_13G272500	-0.835089	1.06952e-23
GLYMA_06G087300	-1.42865	1.07567e-23
GLYMA_13G091100	-0.866962	1.10928e-23
GLYMA_13G207900	-0.416717	1.12075e-23
GLYMA_13G280300	-0.580314	1.1573e-23
GLYMA_13G272800	-0.460077	1.26125e-23
GLYMA_20G167700	-0.467356	1.28458e-23
GLYMA_13G295500	-0.458456	1.30016e-23
GLYMA_07G047400	-0.826869	1.40363e-23
GLYMA_19G161100	-1.15908	1.40363e-23
GLYMA_13G105600	-0.497127	1.46019e-23
GLYMA_13G236700	-0.427507	1.5063e-23
GLYMA_13G258500	-0.673509	1.57925e-23
GLYMA_19G224800	-1.00426	1.59251e-23
GLYMA_08G173600	-0.522836	1.70936e-23
GLYMA_13G191200	-1.20342	1.72037e-23
GLYMA_13G346900	-0.425883	1.78349e-23
GLYMA_13G208600	-0.385635	1.96237e-23
GLYMA_13G269800	-0.568297	2.06661e-23
GLYMA_13G199600	-0.738168	2.09445e-23
GLYMA_13G227200	-0.410566	2.10366e-23
GLYMA_13G053100	-0.502614	2.1054e-23
GLYMA_13G256300	-0.405551	2.15848e-23
GLYMA_13G335500	-1.15487	2.25436e-23
GLYMA_04G195800	-1.76223	2.30686e-23
GLYMA_13G154200	-0.467413	2.35088e-23
GLYMA_03G187500	-0.830517	2.35088e-23
GLYMA_13G266500	-0.637354	2.35872e-23
GLYMA_09G011400	-1.88492	2.44417e-23
GLYMA_13G035500	-0.507884	2.48792e-23
GLYMA_13G207000	-0.701701	2.57703e-23
GLYMA_13G284400	-0.894685	2.67396e-23
GLYMA_13G183800	-0.451898	2.8574e-23
GLYMA_13G041700	-0.376467	3.06634e-23
GLYMA_13G318300	-0.443948	3.06986e-23
GLYMA_13G179500	-0.668768	3.09381e-23
GLYMA_13G134800	-0.644524	3.11243e-23
GLYMA_13G096600	-0.636681	3.26937e-23
GLYMA_10G134400	-3.58263	3.38784e-23
GLYMA_04G040000	-1.04846	3.43629e-23
GLYMA_13G132500	-3.23066	3.49731e-23
GLYMA_13G251000	-0.53438	3.66507e-23
GLYMA_13G227000	-0.452547	3.71908e-23
GLYMA_13G174100	-1.9732	3.74678e-23
GLYMA_13G082100	-0.535605	3.80744e-23
GLYMA_02G146300	-1.28116	3.84426e-23
GLYMA_05G235200	-0.956487	3.87338e-23
GLYMA_13G036700	-1.14125	4.04229e-23
GLYMA_13G088000	-0.89357	4.1397e-23
GLYMA_13G042600	-0.481825	4.23578e-23
GLYMA_13G045600	-0.34041	4.82814e-23
GLYMA_15G107100	-1.43203	4.90761e-23
GLYMA_13G205900	-0.351189	5.44182e-23
GLYMA_06G019200	-1.18343	5.66239e-23
GLYMA_13G277200	-0.4358	5.77512e-23
GLYMA_13G202500	-0.591193	6.10531e-23
GLYMA_14G045400	-0.75073	6.16067e-23
GLYMA_13G323500	-0.482186	6.26358e-23
GLYMA_13G213600	-0.487722	6.4308e-23
GLYMA_06G070900	-2.80207	6.4308e-23
GLYMA_14G141200	-0.96952	6.49174e-23
GLYMA_13G265200	-0.450226	6.76256e-23
GLYMA_13G264600	-0.902746	6.78403e-23
GLYMA_13G055200	-0.522136	6.78825e-23
GLYMA_09G085600	-0.764878	6.85081e-23
GLYMA_13G059400	-0.537531	7.11311e-23
GLYMA_13G180100	-0.378336	7.17117e-23
GLYMA_13G366500	-0.3416	7.21669e-23
GLYMA_06G215200	-1.56634	7.24274e-23
GLYMA_13G314900	-0.414616	7.34568e-23
GLYMA_13G330100	-0.402771	7.64858e-23
GLYMA_09G013000	-1.20754	7.6848e-23
GLYMA_13G051500	-0.387518	7.85963e-23
GLYMA_13G349500	-0.82275	8.28104e-23
GLYMA_13G097800	-0.558807	8.74934e-23
GLYMA_13G127800	-0.499748	9.10927e-23
GLYMA_09G102100	-0.745679	9.26708e-23
GLYMA_15G193700	-1.29005	9.26708e-23
GLYMA_16G078200	-0.756007	9.38609e-23
GLYMA_13G225600	-0.401032	1.02432e-22
GLYMA_18G228700	-1.97627	1.08484e-22
GLYMA_13G207800	-0.871872	1.09944e-22
GLYMA_17G032600	-1.32975	1.12137e-22
GLYMA_13G205400	-1.24554	1.1576e-22
GLYMA_13G312400	-0.391755	1.17868e-22
GLYMA_01G106600	-0.702012	1.18529e-22
GLYMA_08G094400	-1.10302	1.25948e-22
GLYMA_14G045300	-1.06056	1.30066e-22
GLYMA_13G280200	-0.469165	1.30432e-22
GLYMA_09G218300	-0.778136	1.4267e-22
GLYMA_13G066800	-0.371381	1.45159e-22
GLYMA_20G062900	-0.938925	1.50127e-22
GLYMA_02G059500	-1.70114	1.52875e-22
GLYMA_19G169400	-1.97747	1.56754e-22
GLYMA_13G232100	-0.511991	1.58023e-22
GLYMA_13G357400	-0.619903	1.67315e-22
GLYMA_13G191700	-0.413189	1.68414e-22
GLYMA_03G116300	-1.33796	1.6994e-22
GLYMA_13G048700	-0.454326	1.7404e-22
GLYMA_19G016600	-2.17553	1.89491e-22
GLYMA_13G095600	-0.562561	1.89902e-22
GLYMA_11G106600	-1.08815	1.90044e-22
GLYMA_18G220500	-0.864488	1.90044e-22
GLYMA_14G081800	-0.964366	1.94656e-22
GLYMA_13G121500	-0.552602	1.95685e-22
GLYMA_11G151700	-1.65629	2.0461e-22
GLYMA_15G197100	-1.03333	2.06142e-22
GLYMA_03G063900	-1.90637	2.11275e-22
GLYMA_13G241500	-0.602112	2.12237e-22
GLYMA_15G190700	-0.371185	2.16924e-22
GLYMA_05G108200	-1.8987	2.17242e-22
GLYMA_13G259900	-0.39368	2.1873e-22
GLYMA_13G004000	-0.371439	2.24189e-22
GLYMA_10G047100	-1.42707	2.39801e-22
GLYMA_15G199800	-0.53839	2.42417e-22
GLYMA_13G206600	-0.549477	2.44114e-22
GLYMA_03G194700	-3.94472	2.62761e-22
GLYMA_15G011500	-1.74878	2.6598e-22
GLYMA_02G047000	-1.55627	2.75823e-22
GLYMA_07G120300	-1.19719	2.77413e-22
GLYMA_15G203600	-0.76211	2.78765e-22
GLYMA_04G167300	-0.472056	2.92583e-22
GLYMA_13G232700	-0.794811	3.06285e-22
GLYMA_15G268400	-0.620706	3.08451e-22
GLYMA_13G085100	-0.636959	3.21334e-22
GLYMA_02G181800	-1.11784	3.25148e-22
GLYMA_05G144500	-0.965846	3.32373e-22
GLYMA_13G107300	-0.46451	3.34206e-22
GLYMA_13G139300	-0.716228	3.35397e-22
GLYMA_13G342800	-0.479911	3.39434e-22
GLYMA_12G184000	-4.09917	3.43658e-22
GLYMA_13G185000	-0.749435	3.45125e-22
GLYMA_12G060200	-2.03986	3.6574e-22
GLYMA_02G003600	-1.99313	3.68937e-22
GLYMA_07G013800	-0.808237	3.72141e-22
GLYMA_18G255300	-1.2221	3.7246e-22
GLYMA_13G145100	-0.478182	3.78107e-22
GLYMA_13G053500	-0.658999	4.09024e-22
GLYMA_13G363400	-0.374864	4.14049e-22
GLYMA_11G239300	-2.26914	4.21879e-22
GLYMA_07G142000	-0.365167	4.2775e-22
GLYMA_19G173800	-1.60037	4.27882e-22
GLYMA_13G026100	-0.307876	4.38005e-22
GLYMA_13G231500	-1.36367	4.46339e-22
GLYMA_13G130800	-0.457237	4.53296e-22
GLYMA_13G256100	-0.392085	4.55519e-22
GLYMA_13G167900	-0.565698	4.67138e-22
GLYMA_13G187100	-0.404957	4.7159e-22
GLYMA_13G356200	-0.488269	4.73515e-22
GLYMA_15G274300	-1.00437	4.76508e-22
GLYMA_13G151800	-1.60847	4.77266e-22
GLYMA_17G009800	-0.952989	4.83386e-22
GLYMA_13G169200	-0.565727	4.84692e-22
GLYMA_06G315500	-0.507431	5.06739e-22
GLYMA_07G213000	-1.41885	5.27161e-22
GLYMA_16G191600	-3.17878	5.27736e-22
GLYMA_13G115700	-1.00755	5.29046e-22
GLYMA_13G042100	-0.355577	5.55788e-22
GLYMA_20G036500	-2.55481	5.55941e-22
GLYMA_02G061800	-1.69592	5.64438e-22
GLYMA_07G231500	-0.908614	5.691e-22
GLYMA_13G248100	-0.362379	5.8786e-22
GLYMA_13G056500	-0.658494	6.04845e-22
GLYMA_04G242800	-0.863303	6.23592e-22
GLYMA_13G139400	-0.498852	6.27038e-22
GLYMA_13G091700	-0.480194	6.38061e-22
GLYMA_10G051900	-0.86876	6.73486e-22
GLYMA_03G035400	-1.15722	6.93259e-22
GLYMA_06G149400	-2.47789	7.16531e-22
GLYMA_13G212700	-0.36779	7.18828e-22
GLYMA_02G131800	-2.08272	7.41471e-22
GLYMA_13G268600	-0.421361	7.42683e-22
GLYMA_13G234500	-0.842715	7.4631e-22
GLYMA_15G141900	-1.1741	7.47141e-22
GLYMA_13G221300	-0.470062	7.49209e-22
GLYMA_03G070100	-0.461564	7.53944e-22
GLYMA_06G029900	-0.642024	7.65615e-22
GLYMA_13G066400	-0.588332	7.82828e-22
GLYMA_13G063400	-0.58402	8.08886e-22
GLYMA_02G224800	-0.580864	8.3239e-22
GLYMA_13G260200	-1.73386	8.41832e-22
GLYMA_01G119300	-0.77467	8.6484e-22
GLYMA_13G151300	-0.537117	8.76105e-22
GLYMA_13G289800	-0.565003	8.97438e-22
GLYMA_17G122400	-0.848499	9.1573e-22
GLYMA_14G139700	-0.803459	9.39461e-22
GLYMA_13G210400	-0.428539	1.06183e-21
GLYMA_13G045800	-0.5617	1.09532e-21
GLYMA_13G041500	-0.335747	1.10454e-21
GLYMA_01G154400	-0.842216	1.17187e-21
GLYMA_09G201700	-1.81822	1.23333e-21
GLYMA_03G024200	-1.78544	1.27663e-21
GLYMA_13G293100	-0.740656	1.34552e-21
GLYMA_13G230600	-0.786246	1.35156e-21
GLYMA_13G067700	-1.21718	1.36594e-21
GLYMA_17G201900	-0.60869	1.41538e-21
GLYMA_18G291000	-0.936748	1.43032e-21
GLYMA_08G180400	-0.895548	1.44099e-21
GLYMA_03G185500	-3.48851	1.4789e-21
GLYMA_13G222300	-0.574219	1.52212e-21
GLYMA_14G204400	-1.82802	1.53063e-21
GLYMA_13G134700	-1.07491	1.54447e-21
GLYMA_15G193100	-0.473843	1.57225e-21
GLYMA_13G367400	-0.491867	1.59074e-21
GLYMA_08G164800	-1.08791	1.64171e-21
GLYMA_13G319300	-0.510922	1.73096e-21
GLYMA_13G149200	-0.327259	1.76119e-21
GLYMA_15G182600	-0.65057	1.7857e-21
GLYMA_13G107800	-0.409429	1.81668e-21
GLYMA_13G315800	-0.461485	1.82758e-21
GLYMA_13G168100	-0.423804	1.90483e-21
GLYMA_13G122300	-0.463353	1.91097e-21
GLYMA_15G237800	-0.761612	1.91971e-21
GLYMA_08G310600	-0.680187	1.93192e-21
GLYMA_06G265700	-1.17901	1.9653e-21
GLYMA_13G340100	-0.619006	1.96963e-21
GLYMA_09G043400	-1.16811	1.98782e-21
GLYMA_13G076300	-0.388333	1.99877e-21
GLYMA_07G125600	-2.04336	2.0086e-21
GLYMA_20G166400	-1.31886	2.02325e-21
GLYMA_13G134900	-0.538398	2.03451e-21
GLYMA_06G320300	-1.23256	2.09221e-21
GLYMA_17G188800	-1.20024	2.14074e-21
GLYMA_13G277700	-0.394237	2.21739e-21
GLYMA_14G082400	-1.96303	2.22412e-21
GLYMA_13G235800	-0.45061	2.42744e-21
GLYMA_13G198200	-0.4362	2.46276e-21
GLYMA_15G190800	-0.611372	2.62441e-21
GLYMA_13G098200	-0.917019	2.73125e-21
GLYMA_12G129200	-2.0651	2.76583e-21
GLYMA_13G044300	-1.8063	2.88626e-21
GLYMA_13G084300	-0.441483	2.96539e-21
GLYMA_13G184200	-0.949219	3.02497e-21
GLYMA_13G080100	-0.476269	3.10224e-21
GLYMA_13G254600	-0.53952	3.13767e-21
GLYMA_19G053300	-0.903916	3.13767e-21
GLYMA_20G223200	-0.739888	3.21268e-21
GLYMA_14G099200	-0.898131	3.57082e-21
GLYMA_13G234000	-0.500025	3.58284e-21
GLYMA_02G047400	-1.44357	3.61577e-21
GLYMA_11G212700	-1.0913	3.90631e-21
GLYMA_13G336200	-0.41588	4.18945e-21
GLYMA_13G285600	-0.603537	4.18945e-21
GLYMA_13G324900	-0.872811	4.42601e-21
GLYMA_13G128800	-1.04891	4.4261e-21
GLYMA_13G349100	-0.433582	4.43292e-21
GLYMA_20G178700	-0.775904	4.63364e-21
GLYMA_16G145100	-1.04845	4.6985e-21
GLYMA_12G173800	-1.34882	4.80105e-21
GLYMA_13G131300	-0.477454	4.80385e-21
GLYMA_13G117200	-0.37377	4.95989e-21
GLYMA_10G270000	-0.548188	4.97003e-21
GLYMA_04G040100	-2.88517	5.0366e-21
GLYMA_13G266400	-0.339537	5.13139e-21
GLYMA_13G158800	-0.587731	5.16689e-21
GLYMA_13G158500	-0.526991	5.17774e-21
GLYMA_13G237500	-0.56507	5.38922e-21
GLYMA_02G067500	-1.72202	5.39939e-21
GLYMA_19G211000	-0.830861	5.40816e-21
GLYMA_13G291300	-0.447213	5.40846e-21
GLYMA_13G035300	-0.420354	5.44205e-21
GLYMA_13G138400	-0.444306	5.46675e-21
GLYMA_13G113500	-1.02534	5.52499e-21
GLYMA_13G330000	-0.714942	5.61965e-21
GLYMA_17G225500	-1.0887	5.69159e-21
GLYMA_13G206400	-0.931114	5.73681e-21
GLYMA_13G281600	-0.736384	5.7739e-21
GLYMA_10G282300	-1.29382	5.88716e-21
GLYMA_13G202300	-0.593064	5.93808e-21
GLYMA_13G160600	-0.476474	5.94784e-21
GLYMA_20G121300	-0.589715	5.98756e-21
GLYMA_08G340400	-1.4611	6.0635e-21
GLYMA_13G036800	-0.328463	6.24161e-21
GLYMA_13G097600	-0.328463	6.45387e-21
GLYMA_13G051000	-1.14159	6.4596e-21
GLYMA_07G031700	-0.903735	6.46412e-21
GLYMA_10G147300	-1.67964	6.84046e-21
GLYMA_13G125000	-0.335238	6.98505e-21
GLYMA_13G281200	-2.58979	7.10992e-21
GLYMA_13G308700	-0.506031	7.38475e-21
GLYMA_13G150000	-0.616337	7.92486e-21
GLYMA_06G184900	-0.824218	8.05469e-21
GLYMA_16G013200	-1.61657	8.05469e-21
GLYMA_13G128000	-0.555515	8.1097e-21
GLYMA_13G176300	-0.981347	8.12124e-21
GLYMA_07G141300	-0.774307	8.80986e-21
GLYMA_16G043500	-1.43305	8.88296e-21
GLYMA_12G135000	-1.32949	8.89021e-21
GLYMA_13G348700	-1.04537	8.93589e-21
GLYMA_05G207100	-0.450525	8.93795e-21
GLYMA_16G106800	-1.11247	8.99468e-21
GLYMA_13G348200	-0.438814	9.11802e-21
GLYMA_13G364200	-0.542578	9.24337e-21
GLYMA_15G141800	-1.5894	9.37309e-21
GLYMA_03G171600	-0.960117	9.79876e-21
GLYMA_03G115000	-1.14423	1.00822e-20
GLYMA_13G045000	-0.545661	1.00822e-20
GLYMA_13G118400	-0.941391	1.03293e-20
GLYMA_06G010800	-1.54511	1.04145e-20
GLYMA_04G208500	-0.657868	1.10524e-20
GLYMA_13G008000	-0.64596	1.11022e-20
GLYMA_08G242100	-0.700189	1.12852e-20
GLYMA_08G182000	-0.724216	1.15955e-20
GLYMA_18G003100	-0.763466	1.1598e-20
GLYMA_07G141600	-1.12382	1.21252e-20
GLYMA_19G047800	-0.819041	1.21866e-20
GLYMA_13G106300	-0.335682	1.22084e-20
GLYMA_13G178700	-0.912982	1.27612e-20
GLYMA_03G187200	-2.13499	1.29911e-20
GLYMA_13G319500	-0.580714	1.35682e-20
GLYMA_09G216000	-0.888807	1.36528e-20
GLYMA_18G066000	-2.35367	1.39828e-20
GLYMA_13G322200	-0.663423	1.41042e-20
GLYMA_02G064100	-6.73562	1.42921e-20
GLYMA_13G081000	-1.44621	1.43217e-20
GLYMA_13G181800	-0.4987	1.51854e-20
GLYMA_13G182700	-0.708954	1.52323e-20
GLYMA_13G240200	-0.512695	1.5421e-20
GLYMA_01G033900	-1.20794	1.56574e-20
GLYMA_13G124400	-0.461937	1.57442e-20
GLYMA_13G209100	-1.08988	1.63512e-20
GLYMA_07G134800	-0.716556	1.64215e-20
GLYMA_10G261000	-1.88003	1.65527e-20
GLYMA_13G099200	-0.402848	1.65696e-20
GLYMA_13G182100	-0.358052	1.68919e-20
GLYMA_13G127400	-0.436242	1.70044e-20
GLYMA_02G216600	-0.744866	1.74917e-20
GLYMA_11G209200	-0.617557	1.75753e-20
GLYMA_13G338500	-0.868049	1.76873e-20
GLYMA_13G316400	-0.626422	1.76873e-20
GLYMA_15G033500	-0.466792	1.77401e-20
GLYMA_13G298500	-0.486518	1.83431e-20
GLYMA_01G102700	-1.0237	1.8386e-20
GLYMA_16G045100	-2.28081	1.8471e-20
GLYMA_13G159100	-0.420451	1.85646e-20
GLYMA_14G211100	-0.847523	1.88818e-20
GLYMA_09G036700	-1.94144	1.90956e-20
GLYMA_15G242400	-3.8776	1.9118e-20
GLYMA_13G189500	-0.421527	1.91328e-20
GLYMA_02G135100	-1.01454	1.93296e-20
GLYMA_13G048200	-0.733091	1.96843e-20
GLYMA_13G208400	-0.605165	1.97943e-20
GLYMA_13G348100	-0.387541	2.01672e-20
GLYMA_U019800	-0.742369	2.02549e-20
GLYMA_13G142500	-0.459039	2.03719e-20
GLYMA_18G076000	-1.71543	2.04683e-20
GLYMA_13G232900	-0.466798	2.07003e-20
GLYMA_05G127000	-1.12025	2.1746e-20
GLYMA_08G211100	-1.1008	2.19134e-20
GLYMA_20G033800	-1.51451	2.24008e-20
GLYMA_19G258700	-0.955224	2.26218e-20
GLYMA_13G300300	-0.547972	2.42599e-20
GLYMA_16G188000	-1.74081	2.43711e-20
GLYMA_18G211900	-0.744373	2.45099e-20
GLYMA_13G203300	-0.565663	2.45295e-20
GLYMA_13G234300	-0.378463	2.56696e-20
GLYMA_02G135200	-1.22146	2.61515e-20
GLYMA_13G049300	-1.44799	2.66974e-20
GLYMA_10G286900	-1.30909	2.68614e-20
GLYMA_13G274700	-0.649895	2.71672e-20
GLYMA_13G142100	-0.783216	2.72962e-20
GLYMA_13G163000	-0.691804	2.79392e-20
GLYMA_13G100600	-0.364705	2.79544e-20
GLYMA_15G220800	-0.759057	2.80813e-20
GLYMA_19G089200	-0.962182	2.81618e-20
GLYMA_09G000700	-0.655534	2.86815e-20
GLYMA_13G254400	-1.01184	2.88125e-20
GLYMA_13G238200	-0.412129	2.90905e-20
GLYMA_20G081000	-1.26194	2.93393e-20
GLYMA_15G075800	-0.852958	2.95411e-20
GLYMA_13G025900	-0.313205	3.0588e-20
GLYMA_14G112400	-0.567724	3.12051e-20
GLYMA_09G167000	-0.748098	3.15381e-20
GLYMA_13G003800	-0.839081	3.21248e-20
GLYMA_13G298000	-0.403229	3.228e-20
GLYMA_13G299100	-1.30821	3.27243e-20
GLYMA_04G022300	-2.06638	3.29884e-20
GLYMA_14G056800	-0.624832	3.30023e-20
GLYMA_13G097400	-0.45968	3.38021e-20
GLYMA_04G252300	-0.620934	3.39056e-20
GLYMA_13G083700	-1.12938	3.46908e-20
GLYMA_13G047300	-0.651076	3.52795e-20
GLYMA_13G036600	-1.15198	3.56772e-20
GLYMA_08G274400	-1.92748	3.60723e-20
GLYMA_13G332400	-0.726948	3.73843e-20
GLYMA_19G082300	-0.452207	3.79607e-20
GLYMA_13G060400	-0.325816	3.79607e-20
GLYMA_11G071600	-0.382379	3.82315e-20
GLYMA_19G231300	-0.711285	3.84552e-20
GLYMA_08G071600	-1.60742	3.85167e-20
GLYMA_07G010000	-1.04582	3.96966e-20
GLYMA_04G075100	-0.795867	3.99127e-20
GLYMA_13G291200	-0.564655	4.01635e-20
GLYMA_13G354900	-0.786033	4.01673e-20
GLYMA_13G124000	-0.451768	4.05018e-20
GLYMA_U011900	-0.475792	4.15281e-20
GLYMA_15G202300	-0.709853	4.18732e-20
GLYMA_13G066100	-0.562005	4.47497e-20
GLYMA_04G026600	-1.21711	4.57982e-20
GLYMA_13G216500	-0.46779	4.82911e-20
GLYMA_13G139900	-0.45084	4.86188e-20
GLYMA_13G004100	-0.408801	4.90492e-20
GLYMA_10G139200	-0.50282	5.0736e-20
GLYMA_01G013100	-1.15902	5.1536e-20
GLYMA_08G022000	-1.40943	5.41326e-20
GLYMA_13G115400	-0.679314	5.4792e-20
GLYMA_08G122400	-0.727164	5.66128e-20
GLYMA_13G174200	-0.55834	5.79187e-20
GLYMA_01G071700	-0.481969	5.79638e-20
GLYMA_20G145000	-0.62926	5.87663e-20
GLYMA_17G028200	-0.796039	5.96561e-20
GLYMA_13G349200	-0.38775	5.97552e-20
GLYMA_15G131400	-1.56614	6.03969e-20
GLYMA_19G033800	-1.1052	6.06009e-20
GLYMA_12G182300	-1.61361	6.16524e-20
GLYMA_13G064900	-0.391112	6.27467e-20
GLYMA_15G251600	-1.31695	6.41748e-20
GLYMA_13G295600	-0.383667	6.49295e-20
GLYMA_08G145100	-0.60234	6.50313e-20
GLYMA_11G136600	-1.38433	6.59617e-20
GLYMA_13G132200	-0.453832	6.72195e-20
GLYMA_02G198200	-0.702987	6.77411e-20
GLYMA_13G104200	-0.488085	6.89023e-20
GLYMA_03G025200	-2.05461	6.92147e-20
GLYMA_08G365000	-1.05996	7.07409e-20
GLYMA_01G107700	-0.874498	7.19025e-20
GLYMA_18G260600	-0.730777	7.19467e-20
GLYMA_13G355400	-0.52528	7.33717e-20
GLYMA_13G253000	-0.455949	7.33717e-20
GLYMA_05G150600	-1.54147	7.37054e-20
GLYMA_02G006000	-0.755495	7.3897e-20
GLYMA_13G198800	-0.38806	7.4376e-20
GLYMA_16G110100	-1.90898	7.70587e-20
GLYMA_13G097100	-0.547837	7.74908e-20
GLYMA_06G010700	-1.59922	7.84992e-20
GLYMA_15G247800	-1.17351	7.87333e-20
GLYMA_13G214900	-0.549932	7.99642e-20
GLYMA_13G094400	-0.442803	8.71453e-20
GLYMA_16G159600	-1.52214	8.72191e-20
GLYMA_08G193100	-0.874175	8.82378e-20
GLYMA_05G037100	-0.536156	8.93628e-20
GLYMA_08G117200	-1.03063	9.00005e-20
GLYMA_13G047500	-0.399123	9.2674e-20
GLYMA_13G061200	-0.484392	9.3153e-20
GLYMA_13G234900	-0.485606	9.3153e-20
GLYMA_08G041400	-1.05927	9.37516e-20
GLYMA_13G160400	-0.992541	9.38965e-20
GLYMA_15G192700	-0.623857	9.63895e-20
GLYMA_13G137500	-0.394699	9.64896e-20
GLYMA_13G197300	-0.851862	9.9426e-20
GLYMA_13G301000	-0.484307	1.03197e-19
GLYMA_05G119100	-0.466102	1.06179e-19
GLYMA_13G062400	-0.408888	1.06231e-19
GLYMA_02G241200	-0.267118	1.08457e-19
GLYMA_14G059400	-0.848879	1.08746e-19
GLYMA_13G346000	-0.35022	1.08899e-19
GLYMA_13G369900	-0.60118	1.10773e-19
GLYMA_13G126300	-1.56653	1.17394e-19
GLYMA_11G153800	-1.60749	1.19467e-19
GLYMA_13G216400	-0.92023	1.20928e-19
GLYMA_10G063700	-2.65346	1.21777e-19
GLYMA_10G078500	-1.11755	1.21809e-19
GLYMA_13G277800	-1.31721	1.2682e-19
GLYMA_02G179100	-1.55468	1.28865e-19
GLYMA_19G207600	-3.67191	1.31426e-19
GLYMA_13G125600	-0.516049	1.36606e-19
GLYMA_14G033500	-0.648552	1.37929e-19
GLYMA_15G141600	-3.5731	1.39947e-19
GLYMA_11G217400	-0.462412	1.4102e-19
GLYMA_03G168000	-1.09486	1.41119e-19
GLYMA_18G201900	-1.67045	1.45194e-19
GLYMA_13G137100	-0.598141	1.45462e-19
GLYMA_13G179600	-0.605683	1.52396e-19
GLYMA_10G241600	-0.812399	1.54857e-19
GLYMA_04G044600	-0.573233	1.55772e-19
GLYMA_13G276300	-0.525753	1.55878e-19
GLYMA_13G170400	-0.396964	1.59162e-19
GLYMA_13G245100	-0.921555	1.59346e-19
GLYMA_13G349600	-0.380534	1.59563e-19
GLYMA_02G041800	-0.787193	1.64406e-19
GLYMA_13G088300	-1.17348	1.66124e-19
GLYMA_13G196300	-0.388173	1.66447e-19
GLYMA_07G130300	-0.372441	1.72807e-19
GLYMA_08G339300	-4.16749	1.73904e-19
GLYMA_13G187800	-0.377759	1.77667e-19
GLYMA_16G197800	-1.00862	1.77968e-19
GLYMA_11G231500	-1.31573	1.80574e-19
GLYMA_20G141000	-0.621718	1.91011e-19
GLYMA_12G074600	-0.88335	1.92135e-19
GLYMA_03G070200	-0.506276	1.92432e-19
GLYMA_08G209300	-0.918257	1.9317e-19
GLYMA_13G108200	-0.71063	1.93565e-19
GLYMA_15G257600	-3.10843	1.95224e-19
GLYMA_05G030700	-0.346821	1.98682e-19
GLYMA_13G047900	-0.395764	1.99211e-19
GLYMA_13G257200	-0.674683	2.01581e-19
GLYMA_13G343300	-0.298541	2.10753e-19
GLYMA_04G176400	-0.403495	2.15383e-19
GLYMA_17G135100	-0.71401	2.17131e-19
GLYMA_05G167600	-0.278981	2.17445e-19
GLYMA_08G127100	-1.89694	2.20321e-19
GLYMA_13G093000	-0.535174	2.20988e-19
GLYMA_09G077100	-2.50887	2.24107e-19
GLYMA_02G104300	-0.935526	2.35571e-19
GLYMA_03G160200	-1.01477	2.36489e-19
GLYMA_01G243400	-0.988738	2.36996e-19
GLYMA_13G241300	-0.35427	2.37842e-19
GLYMA_13G217900	-0.381847	2.3789e-19
GLYMA_11G156700	-0.617754	2.41843e-19
GLYMA_13G251100	-0.574172	2.45538e-19
GLYMA_13G197100	-0.369629	2.474e-19
GLYMA_10G166900	-1.28223	2.48681e-19
GLYMA_13G000800	-0.439607	2.49721e-19
GLYMA_13G052000	-0.35243	2.56304e-19
GLYMA_13G096100	-0.386086	2.58279e-19
GLYMA_01G102600	-0.809497	2.65619e-19
GLYMA_09G262300	-0.529108	2.72635e-19
GLYMA_07G139100	-1.49543	2.72635e-19
GLYMA_10G017600	-0.880159	2.74657e-19
GLYMA_09G180800	-0.748636	2.75863e-19
GLYMA_13G052800	-1.98147	2.8292e-19
GLYMA_20G097800	-1.42767	2.9928e-19
GLYMA_14G096600	-0.515595	3.03193e-19
GLYMA_17G175600	-0.445488	3.03722e-19
GLYMA_19G232200	-1.21883	3.06511e-19
GLYMA_13G222200	-0.401996	3.09638e-19
GLYMA_09G277200	-0.743161	3.11323e-19
GLYMA_08G303800	-0.489728	3.12165e-19
GLYMA_16G180500	-0.955715	3.13188e-19
GLYMA_01G019400	-0.375964	3.24257e-19
GLYMA_19G223100	-1.00621	3.30082e-19
GLYMA_05G164300	-0.720449	3.32094e-19
GLYMA_13G096400	-0.420412	3.3917e-19
GLYMA_13G133500	-0.46033	3.4642e-19
GLYMA_10G033700	-1.14049	3.47657e-19
GLYMA_11G209000	-0.442404	3.48229e-19
GLYMA_13G258700	-0.915784	3.48229e-19
GLYMA_17G102200	-0.586441	3.48844e-19
GLYMA_08G023600	-0.646784	3.51373e-19
GLYMA_11G229700	-3.37832	3.54994e-19
GLYMA_05G202700	-2.36876	3.59561e-19
GLYMA_13G310600	-0.504977	3.64586e-19
GLYMA_13G279200	-1.49139	3.76978e-19
GLYMA_13G151100	-0.409456	3.80064e-19
GLYMA_17G080000	-1.15074	3.80794e-19
GLYMA_13G044000	-1.44411	3.81459e-19
GLYMA_13G163100	-0.551055	3.93035e-19
GLYMA_03G224200	-2.81911	3.95252e-19
GLYMA_07G154700	-2.12629	4.00454e-19
GLYMA_13G086300	-0.563772	4.02232e-19
GLYMA_13G290000	-0.446322	4.03372e-19
GLYMA_13G366600	-0.497894	4.25042e-19
GLYMA_12G223100	-0.969859	4.25308e-19
GLYMA_16G015900	-0.727725	4.28629e-19
GLYMA_16G082100	-0.694563	4.33479e-19
GLYMA_13G120500	-1.33959	4.37787e-19
GLYMA_01G091800	-1.52743	4.39441e-19
GLYMA_13G269900	-0.570332	4.39441e-19
GLYMA_03G205900	-1.0782	4.41343e-19
GLYMA_04G019200	-2.43109	4.42222e-19
GLYMA_13G141700	-0.905568	4.42368e-19
GLYMA_13G179400	-0.479584	4.42393e-19
GLYMA_05G034700	-0.873765	4.45285e-19
GLYMA_13G294500	-0.438652	4.45285e-19
GLYMA_13G219000	-0.535307	4.47746e-19
GLYMA_14G216200	-0.970229	4.63607e-19
GLYMA_15G131300	-1.45357	4.66757e-19
GLYMA_14G061300	-3.5148	4.71594e-19
GLYMA_13G063600	-0.388319	4.75393e-19
GLYMA_13G003700	-0.50674	4.92221e-19
GLYMA_13G260300	-1.83003	4.94199e-19
GLYMA_12G109700	-1.00506	5.03094e-19
GLYMA_13G100900	-0.66951	5.19179e-19
GLYMA_16G107600	-2.77018	5.21308e-19
GLYMA_14G071600	-0.961728	5.42227e-19
GLYMA_13G096000	-0.363565	5.42227e-19
GLYMA_13G124200	-0.657092	5.48394e-19
GLYMA_13G147100	-0.495965	5.53799e-19
GLYMA_13G171300	-0.467939	5.57216e-19
GLYMA_13G218100	-0.820843	5.60017e-19
GLYMA_16G057400	-1.42761	5.75569e-19
GLYMA_02G148000	-0.790966	5.77903e-19
GLYMA_18G150000	-1.30942	5.78294e-19
GLYMA_10G055000	-1.00526	5.82753e-19
GLYMA_13G091900	-0.423943	5.84965e-19
GLYMA_03G089300	-0.615338	5.85939e-19
GLYMA_13G158700	-0.37865	6.22008e-19
GLYMA_13G177500	-0.539916	6.33783e-19
GLYMA_13G121000	-1.08429	6.35086e-19
GLYMA_13G146700	-0.41847	6.38616e-19
GLYMA_06G027000	-0.5872	6.4138e-19
GLYMA_20G017100	-2.65759	6.6489e-19
GLYMA_10G009500	-3.30458	6.6489e-19
GLYMA_19G184100	-0.635729	6.67192e-19
GLYMA_03G205400	-1.05374	6.79897e-19
GLYMA_08G132200	-0.823372	6.88058e-19
GLYMA_13G177800	-0.668609	6.99445e-19
GLYMA_19G164300	-0.992988	7.07701e-19
GLYMA_10G173700	-0.688751	7.22297e-19
GLYMA_06G125200	-0.409437	7.38403e-19
GLYMA_06G297400	-1.58509	7.81898e-19
GLYMA_02G240400	-0.824381	7.917e-19
GLYMA_13G065900	-0.434106	8.11997e-19
GLYMA_07G009900	-0.867436	8.11997e-19
GLYMA_13G218300	-1.10526	8.11997e-19
GLYMA_13G167800	-0.613523	8.31927e-19
GLYMA_14G055000	-1.07584	8.36392e-19
GLYMA_13G056900	-0.453754	8.36392e-19
GLYMA_16G157300	-0.71693	8.46525e-19
GLYMA_10G212400	-0.564866	8.48662e-19
GLYMA_17G087900	-1.02543	8.48662e-19
GLYMA_19G046000	-1.69955	8.64964e-19
GLYMA_07G227200	-0.705167	8.77859e-19
GLYMA_13G140100	-0.585814	8.78076e-19
GLYMA_11G007600	-1.59902	8.81301e-19
GLYMA_15G142000	-1.35043	8.95293e-19
GLYMA_02G300300	-0.539231	9.10526e-19
GLYMA_13G097500	-0.433899	9.21648e-19
GLYMA_19G155600	-0.746568	9.32571e-19
GLYMA_06G076600	-0.361308	9.51711e-19
GLYMA_15G199500	-0.498783	9.58944e-19
GLYMA_04G021300	-0.782086	9.73541e-19
GLYMA_13G091200	-0.856517	9.94456e-19
GLYMA_07G262600	-0.473267	1.00443e-18
GLYMA_13G318100	-0.523411	1.02841e-18
GLYMA_14G001100	-0.897656	1.0345e-18
GLYMA_13G347900	-0.405797	1.0472e-18
GLYMA_13G350700	-0.459151	1.08116e-18
GLYMA_13G193500	-0.525354	1.08912e-18
GLYMA_08G121200	-1.36117	1.12022e-18
GLYMA_13G330200	-1.08344	1.14148e-18
GLYMA_13G101000	-0.325611	1.15376e-18
GLYMA_15G195100	-0.500558	1.15376e-18
GLYMA_08G345400	-0.709544	1.15544e-18
GLYMA_12G013500	-1.21669	1.1558e-18
GLYMA_09G165300	-0.858256	1.16088e-18
GLYMA_13G010200	-0.422335	1.17244e-18
GLYMA_13G265600	-1.02474	1.18311e-18
GLYMA_13G156400	-0.533221	1.1897e-18
GLYMA_01G091100	-1.24399	1.19495e-18
GLYMA_03G177600	-0.568951	1.21091e-18
GLYMA_13G149800	-0.313763	1.236e-18
GLYMA_13G105900	-0.316273	1.24727e-18
GLYMA_02G063600	-0.571597	1.25331e-18
GLYMA_13G182900	-0.322709	1.25383e-18
GLYMA_13G196200	-0.733488	1.27696e-18
GLYMA_04G233500	-1.66444	1.27958e-18
GLYMA_05G130500	-0.814793	1.29616e-18
GLYMA_13G332900	-1.75516	1.34833e-18
GLYMA_11G130600	-1.27209	1.36868e-18
GLYMA_11G224000	-1.41303	1.37373e-18
GLYMA_13G305100	-0.994184	1.40097e-18
GLYMA_09G046100	-0.849321	1.41389e-18
GLYMA_19G115800	-0.602986	1.43888e-18
GLYMA_17G198700	-0.718236	1.44553e-18
GLYMA_10G100600	-0.720145	1.4478e-18
GLYMA_03G002800	-0.757413	1.45585e-18
GLYMA_19G218300	-0.867271	1.46613e-18
GLYMA_13G260000	-0.848802	1.56472e-18
GLYMA_08G112300	-0.54418	1.57613e-18
GLYMA_11G224500	-0.862041	1.62304e-18
GLYMA_03G236200	-0.921296	1.65904e-18
GLYMA_13G218600	-0.512388	1.66494e-18
GLYMA_20G213500	-1.60638	1.66827e-18
GLYMA_13G127100	-1.32839	1.67867e-18
GLYMA_15G203400	-0.472348	1.67867e-18
GLYMA_13G204000	-0.469671	1.6927e-18
GLYMA_15G228200	-1.10361	1.69618e-18
GLYMA_13G113200	-0.544975	1.69618e-18
GLYMA_05G066600	-1.177	1.70267e-18
GLYMA_13G227600	-0.462053	1.72386e-18
GLYMA_13G175500	-1.04624	1.76808e-18
GLYMA_13G106200	-0.458669	1.78219e-18
GLYMA_17G182700	-0.449429	1.81072e-18
GLYMA_13G091800	-0.391957	1.8309e-18
GLYMA_13G107200	-0.555662	1.85944e-18
GLYMA_09G215300	-0.669689	1.8664e-18
GLYMA_17G070500	-1.31006	1.87042e-18
GLYMA_13G269000	-0.594691	1.89894e-18
GLYMA_17G148600	-0.921656	1.92077e-18
GLYMA_03G248400	-0.633502	2.03578e-18
GLYMA_13G306100	-0.682013	2.04981e-18
GLYMA_19G010100	-0.324599	2.0784e-18
GLYMA_05G197900	-0.654625	2.10508e-18
GLYMA_13G248800	-0.608291	2.11347e-18
GLYMA_04G010300	-0.4575	2.15564e-18
GLYMA_20G170300	-0.489337	2.21032e-18
GLYMA_13G298300	-0.424344	2.21062e-18
GLYMA_05G017100	-1.3427	2.21594e-18
GLYMA_13G359000	-0.417714	2.23202e-18
GLYMA_13G305600	-0.632698	2.27261e-18
GLYMA_13G237600	-1.00809	2.31985e-18
GLYMA_04G223800	-0.574136	2.32892e-18
GLYMA_13G039000	-0.409104	2.35382e-18
GLYMA_13G194000	-0.475151	2.41205e-18
GLYMA_06G256200	-2.93568	2.41293e-18
GLYMA_13G269100	-1.27485	2.42081e-18
GLYMA_13G365500	-0.44965	2.43758e-18
GLYMA_13G355300	-0.395575	2.47121e-18
GLYMA_03G185100	-1.936	2.51306e-18
GLYMA_13G370300	-1.26392	2.51504e-18
GLYMA_15G117900	-1.07438	2.57325e-18
GLYMA_14G085400	-1.1037	2.59729e-18
GLYMA_04G027000	-0.652635	2.65416e-18
GLYMA_13G185300	-0.421871	2.8594e-18
GLYMA_12G104200	-0.899813	2.86513e-18
GLYMA_07G097500	-0.918341	2.87056e-18
GLYMA_07G241000	-0.882377	2.87282e-18
GLYMA_13G276900	-0.436488	2.94559e-18
GLYMA_02G127800	-0.417683	2.97194e-18
GLYMA_06G196200	-0.34611	3.04714e-18
GLYMA_02G126100	-1.66721	3.04847e-18
GLYMA_13G263600	-0.393275	3.05279e-18
GLYMA_13G036000	-0.419158	3.20103e-18
GLYMA_13G268800	-0.522419	3.25756e-18
GLYMA_10G043200	-0.407334	3.28926e-18
GLYMA_13G203200	-0.743566	3.35198e-18
GLYMA_19G249000	-0.515856	3.38416e-18
GLYMA_19G229000	-0.408671	3.40091e-18
GLYMA_07G267500	-0.474685	3.45028e-18
GLYMA_10G108400	-1.07938	3.49725e-18
GLYMA_10G203200	-0.587785	3.52386e-18
GLYMA_09G176300	-0.741487	3.60325e-18
GLYMA_09G085000	-0.489797	3.60325e-18
GLYMA_02G201000	-0.929297	3.63607e-18
GLYMA_05G056300	-0.749198	3.64359e-18
GLYMA_02G090900	-1.03403	3.67913e-18
GLYMA_19G057200	-0.609108	3.71741e-18
GLYMA_13G346400	-0.469007	3.8793e-18
GLYMA_06G029600	-1.37555	3.93001e-18
GLYMA_01G154000	-0.86028	4.03101e-18
GLYMA_13G294600	-0.534958	4.04191e-18
GLYMA_13G097000	-0.258077	4.06569e-18
GLYMA_13G236300	-0.585082	4.06569e-18
GLYMA_12G112000	-1.3336	4.07163e-18
GLYMA_13G205800	-1.08044	4.20745e-18
GLYMA_13G072600	-0.339881	4.21355e-18
GLYMA_07G161800	-1.06375	4.2189e-18
GLYMA_15G267500	-1.10119	4.24572e-18
GLYMA_13G145700	-0.33556	4.38577e-18
GLYMA_13G306500	-0.348769	4.50884e-18
GLYMA_13G360700	-0.480305	4.64805e-18
GLYMA_19G054500	-0.695212	4.70613e-18
GLYMA_05G192200	-1.9223	4.71492e-18
GLYMA_19G067900	-0.524948	4.76293e-18
GLYMA_13G086000	-0.617473	4.8588e-18
GLYMA_13G249900	-0.428314	4.95147e-18
GLYMA_13G300800	-0.626704	5.0401e-18
GLYMA_14G054400	-0.93274	5.15149e-18
GLYMA_13G036400	-0.695	5.32534e-18
GLYMA_08G121700	-0.632052	5.33664e-18
GLYMA_13G108100	-0.432573	5.33886e-18
GLYMA_13G289900	-0.747385	5.41718e-18
GLYMA_07G212000	-0.659643	5.49888e-18
GLYMA_13G292800	-0.568196	5.52768e-18
GLYMA_13G357900	-0.587967	5.59073e-18
GLYMA_05G102600	-0.424977	5.67701e-18
GLYMA_13G351800	-0.307257	5.7502e-18
GLYMA_13G072300	-0.406164	5.87407e-18
GLYMA_13G078000	-0.325956	5.8831e-18
GLYMA_07G030400	-0.931406	5.89497e-18
GLYMA_13G055600	-0.908561	6.02164e-18
GLYMA_13G356600	-0.576571	6.08311e-18
GLYMA_04G190900	-1.40224	6.41347e-18
GLYMA_09G025200	-2.42424	6.43998e-18
GLYMA_13G344500	-0.594193	6.46876e-18
GLYMA_13G057800	-0.398953	6.4753e-18
GLYMA_15G010800	-0.694157	6.79442e-18
GLYMA_15G203100	-0.70863	6.822e-18
GLYMA_13G334800	-0.472753	6.84111e-18
GLYMA_13G172800	-0.467673	6.88479e-18
GLYMA_13G367900	-0.347047	6.89783e-18
GLYMA_06G135000	-0.577651	7.11882e-18
GLYMA_19G207400	-2.84919	7.39561e-18
GLYMA_01G013200	-1.23993	7.39671e-18
GLYMA_19G244800	-1.37509	7.50521e-18
GLYMA_13G088400	-0.581142	7.71964e-18
GLYMA_17G141600	-0.915154	7.8379e-18
GLYMA_06G184200	-0.787444	7.90373e-18
GLYMA_05G138800	-0.645177	7.91894e-18
GLYMA_13G170300	-0.815239	8.01526e-18
GLYMA_04G229700	-0.717298	8.16407e-18
GLYMA_17G051800	-1.24132	8.21542e-18
GLYMA_03G145600	-0.787614	8.25193e-18
GLYMA_14G134100	-0.629617	8.26283e-18
GLYMA_13G194600	-0.409603	8.49597e-18
GLYMA_15G228300	-1.31785	8.51956e-18
GLYMA_08G230600	-3.31268	8.61791e-18
GLYMA_04G044800	-1.11486	8.75245e-18
GLYMA_07G142600	-0.72348	8.91605e-18
GLYMA_20G176100	-0.992237	8.94238e-18
GLYMA_02G220900	-1.12236	9.00699e-18
GLYMA_11G211400	-0.403535	9.12829e-18
GLYMA_19G202900	-1.17798	9.19633e-18
GLYMA_01G077100	-0.782949	9.2799e-18
GLYMA_13G057700	-0.576857	9.38726e-18
GLYMA_13G053400	-0.549813	9.48534e-18
GLYMA_10G227400	-0.815183	9.48534e-18
GLYMA_13G042400	-0.781797	9.48781e-18
GLYMA_08G199300	-1.3549	9.52123e-18
GLYMA_13G121700	-1.4417	9.73442e-18
GLYMA_15G074800	-1.09637	9.73442e-18
GLYMA_13G187000	-0.577458	9.8915e-18
GLYMA_13G254100	-0.491096	9.95161e-18
GLYMA_13G291900	-1.01701	9.97756e-18
GLYMA_15G201700	-0.478281	1.03184e-17
GLYMA_02G017100	-0.753226	1.03567e-17
GLYMA_13G212800	-0.657029	1.03743e-17
GLYMA_06G244800	-0.569099	1.04917e-17
GLYMA_15G188900	-0.406047	1.05344e-17
GLYMA_17G118300	-0.955941	1.05773e-17
GLYMA_06G159500	-0.470527	1.0718e-17
GLYMA_13G130400	-0.291484	1.08087e-17
GLYMA_12G067400	-1.15329	1.12101e-17
GLYMA_13G061700	-0.392904	1.13053e-17
GLYMA_13G338600	-0.535949	1.1423e-17
GLYMA_20G225000	-0.373877	1.14595e-17
GLYMA_13G282700	-0.403771	1.15165e-17
GLYMA_17G080400	-0.470184	1.15165e-17
GLYMA_07G266700	-1.18471	1.1983e-17
GLYMA_13G308100	-0.398475	1.20823e-17
GLYMA_13G154900	-0.436575	1.22419e-17
GLYMA_04G120900	-1.38019	1.24956e-17
GLYMA_11G159200	-2.97653	1.25371e-17
GLYMA_13G327000	-0.55427	1.2545e-17
GLYMA_13G102000	-0.372294	1.27178e-17
GLYMA_13G164100	-0.813396	1.27635e-17
GLYMA_13G333700	-0.504682	1.32851e-17
GLYMA_11G061900	-1.04017	1.32851e-17
GLYMA_13G089600	-0.34347	1.32851e-17
GLYMA_09G193000	-0.833481	1.36005e-17
GLYMA_05G077700	-1.17243	1.36005e-17
GLYMA_19G008500	-1.07598	1.3622e-17
GLYMA_17G092500	-0.486309	1.36721e-17
GLYMA_13G331900	-0.690615	1.37157e-17
GLYMA_19G177200	-0.337973	1.38684e-17
GLYMA_13G325400	-0.439538	1.43183e-17
GLYMA_13G320300	-0.462013	1.48362e-17
GLYMA_20G036600	-0.87601	1.51491e-17
GLYMA_13G336100	-0.510743	1.52724e-17
GLYMA_10G034000	-0.316623	1.53992e-17
GLYMA_17G225700	-0.743703	1.54899e-17
GLYMA_16G032400	-0.848571	1.55101e-17
GLYMA_02G200900	-1.0553	1.5543e-17
GLYMA_13G293400	-0.317172	1.55624e-17
GLYMA_10G037600	-1.30752	1.55642e-17
GLYMA_13G177600	-0.978302	1.56706e-17
GLYMA_19G174600	-0.638349	1.61404e-17
GLYMA_04G137600	-0.86876	1.64269e-17
GLYMA_01G235600	-0.411681	1.70421e-17
GLYMA_02G061900	-0.918345	1.77139e-17
GLYMA_11G105800	-3.62504	1.79019e-17
GLYMA_08G203000	-0.897426	1.81233e-17
GLYMA_13G251200	-0.430426	1.82836e-17
GLYMA_09G188700	-3.4464	1.85023e-17
GLYMA_10G242400	-0.714964	1.91253e-17
GLYMA_05G214300	-0.60121	1.91996e-17
GLYMA_01G150000	-0.791157	1.93411e-17
GLYMA_13G227300	-0.800118	1.96023e-17
GLYMA_13G325100	-0.398995	1.96023e-17
GLYMA_08G257800	-0.570994	1.98248e-17
GLYMA_07G174600	-0.755573	2.03133e-17
GLYMA_13G369400	-0.992797	2.07259e-17
GLYMA_11G227200	-0.900565	2.17444e-17
GLYMA_15G176500	-0.812459	2.17952e-17
GLYMA_15G234700	-1.8222	2.18497e-17
GLYMA_13G149900	-0.327984	2.20278e-17
GLYMA_02G037600	-1.20599	2.22012e-17
GLYMA_20G140700	-0.709824	2.23654e-17
GLYMA_13G073500	-0.671075	2.23825e-17
GLYMA_18G080400	-2.49419	2.26631e-17
GLYMA_13G294700	-0.516988	2.26631e-17
GLYMA_16G045900	-0.409882	2.28717e-17
GLYMA_12G213200	-0.764041	2.28821e-17
GLYMA_03G247100	-1.20251	2.31582e-17
GLYMA_20G109400	-0.686446	2.31582e-17
GLYMA_09G082300	-0.444303	2.31589e-17
GLYMA_13G201100	-0.865807	2.34771e-17
GLYMA_15G169500	-0.973812	2.38026e-17
GLYMA_13G084100	-0.281463	2.39465e-17
GLYMA_07G053900	-0.54888	2.39492e-17
GLYMA_08G015500	-0.714971	2.47134e-17
GLYMA_15G151300	-1.29178	2.47232e-17
GLYMA_13G350600	-0.580937	2.47436e-17
GLYMA_13G352100	-0.608799	2.47793e-17
GLYMA_03G247400	-0.441924	2.5771e-17
GLYMA_12G046900	-2.68191	2.62392e-17
GLYMA_03G231000	-0.90941	2.64817e-17
GLYMA_13G009800	-0.300474	2.65672e-17
GLYMA_05G207600	-0.344867	2.68039e-17
GLYMA_13G139800	-0.512085	2.69887e-17
GLYMA_06G286700	-1.3022	2.74862e-17
GLYMA_13G180700	-0.519125	2.86711e-17
GLYMA_08G326200	-1.20795	2.87503e-17
GLYMA_06G287200	-0.578826	2.89249e-17
GLYMA_13G151600	-0.584562	2.905e-17
GLYMA_13G239500	-0.449384	2.90772e-17
GLYMA_13G122100	-0.607097	2.96997e-17
GLYMA_12G234200	-0.595657	3.04752e-17
GLYMA_16G045000	-0.705364	3.06561e-17
GLYMA_10G242600	-0.579029	3.07942e-17
GLYMA_11G209700	-0.893179	3.08882e-17
GLYMA_13G369000	-0.521113	3.18566e-17
GLYMA_13G365200	-0.405817	3.20656e-17
GLYMA_06G270000	-0.552358	3.22168e-17
GLYMA_13G175800	-0.407439	3.3777e-17
GLYMA_13G165400	-0.358547	3.41101e-17
GLYMA_13G060300	-1.05649	3.4189e-17
GLYMA_14G172200	-0.72258	3.4828e-17
GLYMA_15G084200	-0.475759	3.49108e-17
GLYMA_07G250600	-2.24494	3.49657e-17
GLYMA_06G003200	-0.774279	3.52681e-17
GLYMA_13G271400	-0.44856	3.52769e-17
GLYMA_16G105100	-0.819277	3.60887e-17
GLYMA_15G054100	-0.924918	3.62379e-17
GLYMA_15G194900	-0.345838	3.68347e-17
GLYMA_18G294300	-1.36402	3.72755e-17
GLYMA_10G027700	-0.768058	3.78135e-17
GLYMA_13G185500	-0.573369	3.79282e-17
GLYMA_07G047200	-0.394988	3.82834e-17
GLYMA_08G255800	-0.43886	3.92118e-17
GLYMA_13G067100	-0.396316	3.96386e-17
GLYMA_13G363000	-0.576473	4.00972e-17
GLYMA_14G222000	-0.724117	4.01117e-17
GLYMA_13G172600	-0.733023	4.17463e-17
GLYMA_19G042500	-1.35853	4.17463e-17
GLYMA_13G031200	-0.459198	4.17671e-17
GLYMA_15G153700	-1.09437	4.27472e-17
GLYMA_20G204800	-1.70235	4.30822e-17
GLYMA_13G099400	-0.341806	4.36212e-17
GLYMA_07G013900	-1.85085	4.36212e-17
GLYMA_19G069800	-0.437293	4.44564e-17
GLYMA_13G315000	-1.00251	4.47615e-17
GLYMA_13G124100	-0.429039	4.52232e-17
GLYMA_13G193700	-0.240151	4.57127e-17
GLYMA_10G021300	-2.07524	4.67525e-17
GLYMA_10G050600	-1.72287	4.78072e-17
GLYMA_13G297400	-0.508886	4.87776e-17
GLYMA_12G220200	-3.65158	4.88117e-17
GLYMA_13G339700	-0.572618	4.90409e-17
GLYMA_13G188400	-0.456246	4.97975e-17
GLYMA_06G120300	-0.781286	5.06668e-17
GLYMA_13G131600	-0.461091	5.13737e-17
GLYMA_11G224100	-1.513	5.20922e-17
GLYMA_01G039900	-0.615717	5.32198e-17
GLYMA_13G206500	-1.254	5.39104e-17
GLYMA_12G101800	-0.719548	5.39699e-17
GLYMA_15G132600	-1.00587	5.45207e-17
GLYMA_13G110500	-0.500577	5.50801e-17
GLYMA_14G012800	-0.694026	5.60461e-17
GLYMA_08G004200	-0.591483	5.61417e-17
GLYMA_15G060400	-0.694232	5.65295e-17
GLYMA_10G241800	-0.670354	5.68268e-17
GLYMA_08G363600	-0.417891	5.76329e-17
GLYMA_11G032200	-0.53554	5.77262e-17
GLYMA_13G181500	-0.404264	5.98606e-17
GLYMA_13G171800	-0.445158	6.11613e-17
GLYMA_13G192200	-0.419816	6.27674e-17
GLYMA_13G189600	-0.560234	6.31663e-17
GLYMA_08G359100	-0.818074	6.44321e-17
GLYMA_16G218100	-0.7542	6.67645e-17
GLYMA_13G211600	-0.338481	6.69912e-17
GLYMA_13G259300	-0.441771	6.82928e-17
GLYMA_13G082600	-1.0461	6.96086e-17
GLYMA_09G145700	-1.56307	7.02405e-17
GLYMA_13G220000	-0.646608	7.31292e-17
GLYMA_02G246000	-0.719475	7.35217e-17
GLYMA_15G153900	-1.48268	7.67573e-17
GLYMA_13G129700	-0.722233	7.7285e-17
GLYMA_03G099200	-2.50473	7.75988e-17
GLYMA_03G188500	-1.52699	7.85266e-17
GLYMA_13G070200	-0.346551	7.85299e-17
GLYMA_11G058600	-1.34097	7.90263e-17
GLYMA_13G278300	-0.492867	7.94903e-17
GLYMA_19G075800	-0.647449	8.02463e-17
GLYMA_11G206400	-0.937741	8.08244e-17
GLYMA_10G130400	-0.725288	8.12566e-17
GLYMA_15G201800	-0.730438	8.13905e-17
GLYMA_11G223800	-0.740025	8.38837e-17
GLYMA_13G320100	-0.521896	8.39945e-17
GLYMA_13G008500	-0.627653	8.59218e-17
GLYMA_10G071600	-0.71444	8.62415e-17
GLYMA_04G207800	-0.606617	9.14273e-17
GLYMA_06G157500	-0.667415	9.28683e-17
GLYMA_13G337700	-0.328609	9.34736e-17
GLYMA_20G024400	-0.61334	9.4718e-17
GLYMA_08G327400	-0.644892	9.61266e-17
GLYMA_13G155400	-0.690984	9.66288e-17
GLYMA_13G136700	-0.673789	9.73337e-17
GLYMA_13G249800	-0.598449	9.79973e-17
GLYMA_08G187700	-0.674733	9.95919e-17
GLYMA_07G059200	-0.990115	1.00443e-16
GLYMA_15G269100	-0.73404	1.02715e-16
GLYMA_19G182900	-0.67381	1.03357e-16
GLYMA_11G122000	-2.1672	1.03521e-16
GLYMA_13G358700	-0.346469	1.03521e-16
GLYMA_10G047700	-0.532061	1.05175e-16
GLYMA_05G239400	-1.00634	1.05296e-16
GLYMA_13G175700	-0.984168	1.068e-16
GLYMA_13G217400	-0.665668	1.0745e-16
GLYMA_11G237000	-0.620353	1.08113e-16
GLYMA_18G118500	-1.65381	1.08788e-16
GLYMA_10G270100	-0.519477	1.09722e-16
GLYMA_13G038400	-0.944043	1.10828e-16
GLYMA_13G285500	-0.416955	1.11743e-16
GLYMA_13G165200	-0.604515	1.13966e-16
GLYMA_13G096200	-0.651075	1.15672e-16
GLYMA_13G245900	-0.39861	1.15939e-16
GLYMA_19G173900	-0.787948	1.15939e-16
GLYMA_13G071600	-0.377055	1.16127e-16
GLYMA_13G186600	-0.412531	1.16127e-16
GLYMA_06G117200	-1.10151	1.16615e-16
GLYMA_12G220300	-3.40996	1.16731e-16
GLYMA_05G147100	-1.11201	1.17037e-16
GLYMA_12G122300	-0.500308	1.18069e-16
GLYMA_13G223400	-0.36645	1.2005e-16
GLYMA_14G054500	-0.757125	1.21756e-16
GLYMA_13G123300	-0.414759	1.24707e-16
GLYMA_02G252500	-1.92736	1.25315e-16
GLYMA_15G029200	-0.434203	1.26919e-16
GLYMA_13G304900	-1.04855	1.34744e-16
GLYMA_13G318000	-0.51643	1.34776e-16
GLYMA_10G011500	-0.980202	1.36145e-16
GLYMA_16G149000	-0.808848	1.37763e-16
GLYMA_19G142600	-0.951302	1.38178e-16
GLYMA_06G262800	-0.620821	1.39729e-16
GLYMA_08G339400	-4.1489	1.42051e-16
GLYMA_12G154300	-2.30458	1.42946e-16
GLYMA_04G205300	-0.402	1.45956e-16
GLYMA_13G214300	-0.434824	1.48512e-16
GLYMA_13G106900	-0.313427	1.48552e-16
GLYMA_11G169300	-1.01174	1.49849e-16
GLYMA_16G119800	-1.04044	1.49849e-16
GLYMA_20G184900	-0.840577	1.50604e-16
GLYMA_15G198100	-0.314031	1.5338e-16
GLYMA_01G106500	-0.751922	1.54128e-16
GLYMA_02G132200	-2.74437	1.54962e-16
GLYMA_06G211300	-0.716467	1.55133e-16
GLYMA_11G171300	-0.967634	1.55487e-16
GLYMA_02G066800	-1.14725	1.55971e-16
GLYMA_13G235100	-0.984392	1.56252e-16
GLYMA_15G068700	-0.459853	1.56662e-16
GLYMA_06G071000	-1.68417	1.58598e-16
GLYMA_09G262900	-0.968199	1.59285e-16
GLYMA_13G082400	-0.403803	1.59719e-16
GLYMA_13G109300	-0.459446	1.62984e-16
GLYMA_13G068100	-0.551967	1.63803e-16
GLYMA_04G049700	-0.755972	1.64063e-16
GLYMA_15G248000	-0.996455	1.65319e-16
GLYMA_04G007800	-0.843402	1.65615e-16
GLYMA_01G227900	-0.900602	1.68927e-16
GLYMA_19G182700	-1.04291	1.71151e-16
GLYMA_13G301300	-0.448986	1.77597e-16
GLYMA_20G152400	-0.797905	1.79842e-16
GLYMA_13G088200	-0.39375	1.8675e-16
GLYMA_07G137500	-0.559257	1.87647e-16
GLYMA_16G037500	-0.611669	1.90611e-16
GLYMA_13G104400	-0.489531	1.97071e-16
GLYMA_13G299500	-0.52093	1.9806e-16
GLYMA_20G052900	-0.835577	2.01582e-16
GLYMA_07G137300	-0.593841	2.05849e-16
GLYMA_13G110000	-0.325782	2.06685e-16
GLYMA_13G343200	-0.489458	2.06719e-16
GLYMA_13G125100	-0.388196	2.11511e-16
GLYMA_13G125900	-0.588274	2.12332e-16
GLYMA_20G102200	-0.724682	2.19881e-16
GLYMA_08G319700	-2.13268	2.22034e-16
GLYMA_13G328300	-0.490049	2.24119e-16
GLYMA_13G325800	-0.708887	2.26305e-16
GLYMA_17G116800	-2.82641	2.31405e-16
GLYMA_13G211300	-0.317988	2.31405e-16
GLYMA_08G282900	-0.433698	2.31589e-16
GLYMA_06G166900	-0.972847	2.31919e-16
GLYMA_13G081500	-0.300979	2.34115e-16
GLYMA_08G306600	-0.437527	2.34317e-16
GLYMA_13G283500	-0.417712	2.36661e-16
GLYMA_08G275400	-1.07656	2.41107e-16
GLYMA_10G244700	-1.98809	2.41733e-16
GLYMA_12G191500	-0.595931	2.44807e-16
GLYMA_03G179900	-0.74747	2.46527e-16
GLYMA_13G227100	-1.25172	2.47099e-16
GLYMA_13G334700	-0.294426	2.48332e-16
GLYMA_13G163300	-0.528367	2.56996e-16
GLYMA_10G229600	-1.30351	2.57843e-16
GLYMA_13G178100	-0.570419	2.58348e-16
GLYMA_13G152500	-0.397289	2.6234e-16
GLYMA_02G205300	-1.84535	2.6513e-16
GLYMA_07G068000	-1.34873	2.68903e-16
GLYMA_02G306000	-1.2822	2.70299e-16
GLYMA_13G139100	-0.353083	2.77786e-16
GLYMA_10G067100	-0.425451	2.79124e-16
GLYMA_13G057500	-0.611645	2.80933e-16
GLYMA_13G310200	-0.526764	2.83264e-16
GLYMA_16G170900	-1.02865	2.85981e-16
GLYMA_17G011300	-0.762645	2.93746e-16
GLYMA_09G211700	-0.862799	2.93746e-16
GLYMA_13G010500	-0.678496	2.95338e-16
GLYMA_06G125300	-1.08563	2.96828e-16
GLYMA_05G130100	-1.16255	2.97598e-16
GLYMA_13G351300	-0.380398	3.01947e-16
GLYMA_13G068200	-1.23292	3.14093e-16
GLYMA_04G058800	-1.22635	3.14833e-16
GLYMA_11G130700	-0.661662	3.15305e-16
GLYMA_05G128200	-1.1176	3.24244e-16
GLYMA_13G120400	-1.30759	3.26242e-16
GLYMA_14G209900	-0.65965	3.2944e-16
GLYMA_13G221000	-0.397193	3.30049e-16
GLYMA_13G209000	-1.78148	3.39056e-16
GLYMA_04G248100	-0.562654	3.40699e-16
GLYMA_09G089000	-0.759876	3.41431e-16
GLYMA_13G201400	-1.19971	3.51804e-16
GLYMA_16G015000	-0.418417	3.5782e-16
GLYMA_13G116800	-0.423513	3.61849e-16
GLYMA_13G301100	-0.444875	3.66944e-16
GLYMA_13G208500	-0.416196	3.68967e-16
GLYMA_13G354000	-0.88304	3.72657e-16
GLYMA_08G162000	-0.5088	3.79933e-16
GLYMA_12G044600	-0.641854	3.80536e-16
GLYMA_17G257200	-0.982431	3.84321e-16
GLYMA_13G198000	-0.335779	3.86249e-16
GLYMA_15G195500	-0.502297	3.88778e-16
GLYMA_13G211400	-0.260544	3.9085e-16
GLYMA_14G221400	-0.572182	3.9268e-16
GLYMA_08G124800	-0.380953	3.92783e-16
GLYMA_13G159600	-0.715444	3.94357e-16
GLYMA_15G241100	-1.09686	3.95423e-16
GLYMA_15G151700	-1.48748	3.95605e-16
GLYMA_13G281400	-0.271124	3.95605e-16
GLYMA_17G073400	-1.18044	3.97565e-16
GLYMA_13G107500	-0.372574	4.00238e-16
GLYMA_13G166500	-0.652225	4.023e-16
GLYMA_13G072500	-0.376229	4.08619e-16
GLYMA_08G337900	-0.393338	4.08853e-16
GLYMA_16G042000	-0.640317	4.09383e-16
GLYMA_13G328600	-0.48438	4.24226e-16
GLYMA_17G080600	-0.620665	4.24607e-16
GLYMA_17G011600	-1.2053	4.34785e-16
GLYMA_17G011400	-0.643196	4.42542e-16
GLYMA_19G187000	-1.72851	4.53566e-16
GLYMA_19G090000	-0.755075	4.58444e-16
GLYMA_13G051400	-0.449158	4.65922e-16
GLYMA_06G104700	-0.525278	4.67697e-16
GLYMA_13G253700	-0.438219	4.68258e-16
GLYMA_13G169100	-0.518625	4.75951e-16
GLYMA_13G341800	-0.623274	4.85095e-16
GLYMA_08G196800	-0.387341	4.86245e-16
GLYMA_02G251800	-0.736396	4.86614e-16
GLYMA_07G209900	-0.984381	4.88441e-16
GLYMA_02G311000	-2.04881	4.948e-16
GLYMA_04G239600	-0.716285	4.98622e-16
GLYMA_04G055200	-0.485226	5.01086e-16
GLYMA_14G110800	-1.12297	5.08996e-16
GLYMA_13G286900	-0.648199	5.14358e-16
GLYMA_13G046500	-0.306427	5.17974e-16
GLYMA_13G273000	-0.453374	5.21168e-16
GLYMA_13G182800	-1.08461	5.21217e-16
GLYMA_09G143500	-3.03366	5.24289e-16
GLYMA_15G151200	-1.44662	5.25748e-16
GLYMA_06G228800	-0.442638	5.27245e-16
GLYMA_13G261500	-0.376434	5.29883e-16
GLYMA_02G153100	-2.47319	5.33793e-16
GLYMA_08G013600	-1.36281	5.4104e-16
GLYMA_18G090800	-2.24344	5.44317e-16
GLYMA_13G181000	-3.01708	5.54708e-16
GLYMA_09G058800	-0.531496	5.56749e-16
GLYMA_13G118200	-0.5737	5.64084e-16
GLYMA_07G245200	-2.74943	5.73113e-16
GLYMA_13G092700	-0.367207	5.76754e-16
GLYMA_13G322600	-0.698833	5.78703e-16
GLYMA_04G180000	-0.305783	5.84524e-16
GLYMA_18G230500	-0.60025	5.86963e-16
GLYMA_13G032500	-0.335602	5.98776e-16
GLYMA_13G318200	-0.626893	6.02032e-16
GLYMA_05G009000	-2.50854	6.42008e-16
GLYMA_15G193400	-0.332147	6.42975e-16
GLYMA_13G347100	-0.380036	6.46836e-16
GLYMA_10G225900	-2.43265	6.56516e-16
GLYMA_12G207400	-0.938011	6.5754e-16
GLYMA_13G093700	-0.7413	6.63957e-16
GLYMA_08G128000	-0.675726	6.77431e-16
GLYMA_15G043600	-1.26918	6.84981e-16
GLYMA_16G217400	-0.693255	6.92177e-16
GLYMA_03G093600	-0.561711	6.93498e-16
GLYMA_04G242100	-0.50051	6.93498e-16
GLYMA_06G050200	-0.806119	6.97668e-16
GLYMA_02G254200	-0.985741	6.989e-16
GLYMA_03G210500	-1.50741	6.99017e-16
GLYMA_07G135600	-0.401554	7.0435e-16
GLYMA_01G118000	-2.71442	7.08936e-16
GLYMA_13G363200	-0.373208	7.12795e-16
GLYMA_16G041200	-0.648613	7.16873e-16
GLYMA_13G197800	-0.352779	7.21278e-16
GLYMA_16G028100	-0.939416	7.42249e-16
GLYMA_06G068600	-0.651168	7.42897e-16
GLYMA_13G057400	-0.383807	7.6524e-16
GLYMA_13G058700	-0.454155	7.6524e-16
GLYMA_19G138700	-0.683082	7.68506e-16
GLYMA_13G066200	-0.330574	7.75515e-16
GLYMA_02G198000	-0.554743	7.82693e-16
GLYMA_07G203100	-0.620668	7.93145e-16
GLYMA_13G126400	-0.699008	7.96079e-16
GLYMA_03G210700	-0.836162	8.05655e-16
GLYMA_11G162500	-2.51501	8.07098e-16
GLYMA_13G246300	-0.604923	8.09611e-16
GLYMA_05G234100	-0.930308	8.25318e-16
GLYMA_03G185600	-3.31766	8.32336e-16
GLYMA_13G141800	-0.507203	8.37973e-16
GLYMA_01G067200	-2.98524	8.45707e-16
GLYMA_04G028000	-1.11051	8.47431e-16
GLYMA_13G264300	-0.635842	8.60347e-16
GLYMA_12G040000	-0.641111	8.61043e-16
GLYMA_13G100300	-0.424302	8.73198e-16
GLYMA_15G274400	-0.568662	8.78622e-16
GLYMA_08G226800	-0.920773	8.78913e-16
GLYMA_07G135100	-0.820507	9.06944e-16
GLYMA_08G197000	-0.351251	9.07366e-16
GLYMA_19G118500	-0.547433	9.45574e-16
GLYMA_20G103800	-0.544205	9.47982e-16
GLYMA_15G085000	-0.628812	9.66809e-16
GLYMA_09G232000	-1.05508	9.87971e-16
GLYMA_13G214600	-0.58868	9.96182e-16
GLYMA_06G191800	-0.699908	1.00038e-15
GLYMA_19G145700	-1.64994	1.00613e-15
GLYMA_13G094700	-0.50789	1.0248e-15
GLYMA_19G215500	-0.546803	1.0396e-15
GLYMA_07G097100	-0.795718	1.04882e-15
GLYMA_13G197200	-0.447547	1.04926e-15
GLYMA_13G051200	-0.482567	1.07536e-15
GLYMA_13G115900	-0.672999	1.08897e-15
GLYMA_14G193800	-1.02876	1.11338e-15
GLYMA_08G032800	-2.37675	1.11453e-15
GLYMA_13G212900	-1.48459	1.12369e-15
GLYMA_03G210200	-2.38409	1.1397e-15
GLYMA_13G085200	-1.14159	1.1397e-15
GLYMA_01G044600	-0.691077	1.14007e-15
GLYMA_19G254200	-0.357118	1.1459e-15
GLYMA_13G075600	-0.352773	1.16413e-15
GLYMA_20G148600	-0.822383	1.16532e-15
GLYMA_13G167600	-0.315792	1.1667e-15
GLYMA_08G103400	-0.659832	1.1783e-15
GLYMA_15G221800	-1.12084	1.18733e-15
GLYMA_15G147200	-0.44187	1.18872e-15
GLYMA_03G119700	-0.69076	1.20218e-15
GLYMA_15G223500	-1.18726	1.20914e-15
GLYMA_01G076900	-1.92563	1.20929e-15
GLYMA_17G106800	-0.467449	1.21052e-15
GLYMA_11G134800	-0.808117	1.21271e-15
GLYMA_17G129000	-0.610387	1.22869e-15
GLYMA_13G155700	-0.347291	1.23231e-15
GLYMA_10G290100	-1.34358	1.23231e-15
GLYMA_10G042800	-0.847374	1.23786e-15
GLYMA_13G009300	-1.06602	1.23879e-15
GLYMA_13G328100	-0.424423	1.2541e-15
GLYMA_05G225900	-2.63852	1.2543e-15
GLYMA_06G125800	-1.55502	1.2674e-15
GLYMA_07G227700	-0.444261	1.27804e-15
GLYMA_13G308900	-0.324498	1.27838e-15
GLYMA_13G250100	-0.557285	1.28381e-15
GLYMA_11G210100	-0.425767	1.28424e-15
GLYMA_02G016400	-1.15429	1.2979e-15
GLYMA_17G108200	-0.540813	1.36145e-15
GLYMA_04G176600	-0.326729	1.36983e-15
GLYMA_19G209600	-0.89013	1.37992e-15
GLYMA_13G369700	-0.597708	1.38113e-15
GLYMA_04G086600	-0.842266	1.38664e-15
GLYMA_07G140400	-0.592204	1.39262e-15
GLYMA_16G023600	-0.667813	1.42012e-15
GLYMA_13G049600	-0.347317	1.42254e-15
GLYMA_13G219700	-0.407782	1.44499e-15
GLYMA_13G153700	-0.482644	1.46227e-15
GLYMA_14G166900	-0.677894	1.49988e-15
GLYMA_12G216800	-0.700818	1.52844e-15
GLYMA_13G186000	-1.39374	1.53038e-15
GLYMA_13G040600	-0.446102	1.55778e-15
GLYMA_03G210100	-0.9191	1.57245e-15
GLYMA_06G068700	-0.647779	1.57941e-15
GLYMA_19G246900	-1.15205	1.58583e-15
GLYMA_13G240900	-0.457524	1.59327e-15
GLYMA_20G131100	-0.708367	1.59428e-15
GLYMA_13G126600	-0.591929	1.60579e-15
GLYMA_03G218700	-0.544301	1.60914e-15
GLYMA_08G039900	-0.522107	1.61694e-15
GLYMA_07G097900	-0.647812	1.62703e-15
GLYMA_15G141500	-1.47523	1.64153e-15
GLYMA_13G179200	-1.68237	1.66052e-15
GLYMA_05G052800	-0.770233	1.68207e-15
GLYMA_13G138500	-0.365116	1.71982e-15
GLYMA_04G245900	-0.945865	1.7311e-15
GLYMA_01G028300	-1.01737	1.73712e-15
GLYMA_16G072000	-0.691933	1.74359e-15
GLYMA_13G040300	-0.47693	1.76459e-15
GLYMA_01G020500	-1.81294	1.78657e-15
GLYMA_08G153300	-1.03814	1.80613e-15
GLYMA_06G242000	-1.16414	1.8317e-15
GLYMA_13G094800	-0.383425	1.92772e-15
GLYMA_13G005800	-0.861806	1.92785e-15
GLYMA_08G057700	-1.01704	1.93151e-15
GLYMA_01G173600	-0.898733	1.97885e-15
GLYMA_08G083800	-0.923294	2.00471e-15
GLYMA_13G165600	-0.51067	2.00491e-15
GLYMA_03G028600	-0.951286	2.01361e-15
GLYMA_04G148400	-0.740274	2.0454e-15
GLYMA_13G312300	-0.357399	2.09335e-15
GLYMA_15G102100	-1.48698	2.10593e-15
GLYMA_10G183300	-0.689364	2.13438e-15
GLYMA_13G113400	-0.516147	2.142e-15
GLYMA_13G074700	-0.555547	2.17213e-15
GLYMA_13G181200	-0.393744	2.22633e-15
GLYMA_04G031200	-0.695426	2.26668e-15
GLYMA_13G343600	-0.364239	2.27278e-15
GLYMA_13G175300	-0.604956	2.29399e-15
GLYMA_13G244200	-0.573842	2.30735e-15
GLYMA_09G230500	-0.802494	2.3172e-15
GLYMA_13G348000	-0.67784	2.32106e-15
GLYMA_19G036400	-0.54766	2.32457e-15
GLYMA_13G314800	-0.699267	2.32547e-15
GLYMA_13G148600	-0.315901	2.33895e-15
GLYMA_09G006900	-1.55201	2.3538e-15
GLYMA_06G027300	-0.920721	2.37688e-15
GLYMA_13G158600	-0.28786	2.39791e-15
GLYMA_05G232300	-0.673107	2.40515e-15
GLYMA_13G210300	-0.424915	2.40787e-15
GLYMA_13G252700	-0.338085	2.43533e-15
GLYMA_04G190300	-0.617887	2.47204e-15
GLYMA_19G255100	-0.768212	2.48047e-15
GLYMA_03G232000	-0.445415	2.52985e-15
GLYMA_17G157700	-0.35364	2.57007e-15
GLYMA_10G036200	-2.28251	2.59393e-15
GLYMA_13G178500	-0.415552	2.60424e-15
GLYMA_13G051300	-0.621483	2.61906e-15
GLYMA_01G030000	-0.414984	2.62541e-15
GLYMA_07G043500	-1.22006	2.62573e-15
GLYMA_13G262000	-0.504806	2.67658e-15
GLYMA_09G280700	-1.35372	2.69173e-15
GLYMA_18G216900	-1.27427	2.69377e-15
GLYMA_13G179900	-0.511544	2.70076e-15
GLYMA_19G126400	-0.905578	2.74354e-15
GLYMA_13G030500	-0.379957	2.76535e-15
GLYMA_01G078000	-0.707256	2.77451e-15
GLYMA_04G004300	-0.417342	2.79117e-15
GLYMA_19G130600	-0.752202	2.79865e-15
GLYMA_03G210400	-2.99073	2.82773e-15
GLYMA_13G321900	-0.650329	2.86847e-15
GLYMA_13G037000	-0.409127	2.90363e-15
GLYMA_14G062200	-0.821978	2.91096e-15
GLYMA_13G311700	-0.329146	2.91121e-15
GLYMA_10G051800	-1.28319	2.94713e-15
GLYMA_12G216300	-0.545556	2.97167e-15
GLYMA_10G282700	-0.322627	2.97955e-15
GLYMA_13G352600	-1.06569	2.99702e-15
GLYMA_03G024300	-1.71448	3.0467e-15
GLYMA_01G145200	-0.62538	3.06387e-15
GLYMA_10G270900	-0.608559	3.08482e-15
GLYMA_13G254800	-0.291597	3.09772e-15
GLYMA_13G118100	-0.569679	3.13085e-15
GLYMA_07G255100	-0.899655	3.14196e-15
GLYMA_13G269700	-0.454776	3.16029e-15
GLYMA_11G132500	-0.669169	3.17256e-15
GLYMA_02G035000	-0.77309	3.17789e-15
GLYMA_08G287400	-0.797458	3.20846e-15
GLYMA_14G023700	-0.265461	3.23326e-15
GLYMA_13G103200	-0.402899	3.23934e-15
GLYMA_10G204100	-1.03201	3.24022e-15
GLYMA_13G236400	-0.449501	3.24833e-15
GLYMA_08G115300	-0.455907	3.25307e-15
GLYMA_15G091000	-0.527792	3.25567e-15
GLYMA_13G335300	-0.430191	3.26484e-15
GLYMA_12G099300	-1.52566	3.28109e-15
GLYMA_13G000600	-0.486847	3.2881e-15
GLYMA_14G021400	-0.759854	3.44958e-15
GLYMA_20G186700	-0.366849	3.50948e-15
GLYMA_06G047000	-0.78829	3.51048e-15
GLYMA_13G139000	-0.404014	3.56015e-15
GLYMA_11G234100	-0.849083	3.59563e-15
GLYMA_07G242700	-0.976539	3.61765e-15
GLYMA_15G216700	-1.17485	3.63524e-15
GLYMA_13G162400	-0.390995	3.67988e-15
GLYMA_06G294200	-1.23564	3.68663e-15
GLYMA_19G131100	-0.450082	3.77458e-15
GLYMA_10G093100	-0.465918	3.84472e-15
GLYMA_13G256500	-1.2301	3.86195e-15
GLYMA_15G195700	-0.337362	3.87084e-15
GLYMA_01G165000	-1.34526	3.89344e-15
GLYMA_13G184000	-0.856691	4.05524e-15
GLYMA_06G129400	-0.854881	4.06762e-15
GLYMA_20G018800	-0.785813	4.07263e-15
GLYMA_10G020800	-0.55452	4.10057e-15
GLYMA_10G106800	-1.10486	4.10694e-15
GLYMA_04G199400	-1.40028	4.12366e-15
GLYMA_05G007700	-0.628382	4.30108e-15
GLYMA_14G122000	-0.824571	4.30256e-15
GLYMA_06G190600	-0.646413	4.31764e-15
GLYMA_13G179300	-0.374415	4.31821e-15
GLYMA_08G356200	-0.607018	4.32661e-15
GLYMA_13G281900	-0.826318	4.34277e-15
GLYMA_15G188800	-0.368703	4.34865e-15
GLYMA_11G209600	-0.421674	4.46429e-15
GLYMA_13G350300	-1.33471	4.51635e-15
GLYMA_13G067800	-0.688905	4.53064e-15
GLYMA_13G344100	-0.284925	4.54041e-15
GLYMA_12G177700	-0.383435	4.62641e-15
GLYMA_14G219000	-0.915116	4.7212e-15
GLYMA_04G206000	-1.8081	4.73638e-15
GLYMA_12G141700	-1.04619	4.73804e-15
GLYMA_07G147000	-0.415022	4.77639e-15
GLYMA_17G023900	-2.62869	4.78176e-15
GLYMA_13G135100	-0.678484	4.83954e-15
GLYMA_12G101600	-0.96833	4.84383e-15
GLYMA_17G022700	-0.475112	4.8484e-15
GLYMA_13G070900	-0.986353	4.95028e-15
GLYMA_06G028000	-0.535153	5.07237e-15
GLYMA_08G116600	-0.983182	5.13543e-15
GLYMA_15G041400	-0.984136	5.17351e-15
GLYMA_10G248800	-0.554537	5.29882e-15
GLYMA_13G342300	-0.336595	5.29899e-15
GLYMA_13G076700	-0.338538	5.30422e-15
GLYMA_10G083300	-0.73447	5.30473e-15
GLYMA_12G081700	-1.01377	5.34957e-15
GLYMA_09G091100	-0.465304	5.36266e-15
GLYMA_10G164400	-0.594927	5.40108e-15
GLYMA_18G018100	-2.35475	5.43017e-15
GLYMA_13G313000	-0.493978	5.43645e-15
GLYMA_14G073200	-1.39626	5.44772e-15
GLYMA_13G124600	-0.443455	5.45071e-15
GLYMA_10G094000	-0.658861	5.45482e-15
GLYMA_13G221100	-0.556925	5.50924e-15
GLYMA_13G318400	-0.751728	5.62567e-15
GLYMA_13G030400	-0.326006	5.68775e-15
GLYMA_02G081900	-2.53903	5.9499e-15
GLYMA_14G026100	-1.90794	5.95485e-15
GLYMA_14G150000	-0.556553	5.99678e-15
GLYMA_13G269300	-0.575213	5.99865e-15
GLYMA_07G147800	-2.05008	6.03631e-15
GLYMA_03G038500	-2.25817	6.03631e-15
GLYMA_13G038300	-0.955287	6.05965e-15
GLYMA_11G155300	-0.362742	6.19222e-15
GLYMA_02G064400	-2.14242	6.21161e-15
GLYMA_15G194600	-0.434362	6.22417e-15
GLYMA_11G036300	-1.31486	6.3582e-15
GLYMA_13G090900	-0.527502	6.41678e-15
GLYMA_18G102000	-1.35569	6.41678e-15
GLYMA_17G102900	-0.606376	6.56464e-15
GLYMA_05G039000	-0.650339	6.63488e-15
GLYMA_13G049500	-0.37057	6.6497e-15
GLYMA_13G084000	-0.428748	6.66313e-15
GLYMA_13G215500	-1.23021	6.70269e-15
GLYMA_20G093000	-0.634923	6.76065e-15
GLYMA_13G213800	-1.03634	6.82187e-15
GLYMA_02G244700	-0.56797	6.85019e-15
GLYMA_12G134800	-0.469478	6.91829e-15
GLYMA_09G232300	-0.33984	6.9987e-15
GLYMA_08G320000	-3.01447	7.01597e-15
GLYMA_13G162500	-0.347972	7.02824e-15
GLYMA_10G279300	-0.245542	7.17295e-15
GLYMA_10G155200	-0.509351	7.30534e-15
GLYMA_05G079800	-0.57191	7.30575e-15
GLYMA_07G192700	-3.03283	7.32168e-15
GLYMA_14G029100	-1.02975	7.50898e-15
GLYMA_02G178300	-0.466167	7.55712e-15
GLYMA_03G221900	-1.28545	7.56795e-15
GLYMA_03G007500	-0.555019	7.5704e-15
GLYMA_08G209200	-0.42238	7.57517e-15
GLYMA_13G112500	-0.645783	7.61656e-15
GLYMA_16G206900	-0.927111	7.67453e-15
GLYMA_13G305400	-0.815776	7.68449e-15
GLYMA_11G208700	-1.81598	7.71372e-15
GLYMA_10G041800	-0.704386	7.85938e-15
GLYMA_13G139200	-0.407282	7.93937e-15
GLYMA_02G130600	-1.54308	7.97605e-15
GLYMA_18G143400	-1.56579	8.07198e-15
GLYMA_04G083000	-0.714624	8.07326e-15
GLYMA_02G222200	-0.717772	8.23756e-15
GLYMA_13G173900	-0.592719	8.33933e-15
GLYMA_13G027300	-0.580699	8.37565e-15
GLYMA_14G174600	-0.566946	8.44352e-15
GLYMA_15G198500	-0.73217	8.61331e-15
GLYMA_06G316200	-0.873368	8.70674e-15
GLYMA_13G269600	-0.339116	8.7429e-15
GLYMA_13G331100	-1.34832	8.88528e-15
GLYMA_16G149300	-0.726895	8.88528e-15
GLYMA_09G236900	-0.598579	8.89543e-15
GLYMA_16G083800	-0.601478	9.06276e-15
GLYMA_01G216900	-1.00514	9.07295e-15
GLYMA_13G294400	-0.826749	9.07339e-15
GLYMA_20G030100	-0.414273	9.26074e-15
GLYMA_09G124600	-0.436084	9.30631e-15
GLYMA_09G046200	-1.66488	9.42802e-15
GLYMA_16G067700	-0.702923	9.65348e-15
GLYMA_18G013600	-0.436633	9.69553e-15
GLYMA_20G184300	-0.604536	9.72681e-15
GLYMA_05G031400	-0.491984	9.76871e-15
GLYMA_13G360400	-0.287839	9.85192e-15
GLYMA_13G321400	-0.379687	9.87202e-15
GLYMA_13G175600	-0.286687	1.00553e-14
GLYMA_07G088000	-0.971441	1.01273e-14
GLYMA_16G217700	-1.01578	1.01385e-14
GLYMA_U033500	-0.819678	1.02546e-14
GLYMA_06G086600	-0.36727	1.02556e-14
GLYMA_01G210100	-1.12955	1.02667e-14
GLYMA_01G212500	-0.698748	1.02676e-14
GLYMA_04G099300	-1.36639	1.0321e-14
GLYMA_15G012100	-2.25204	1.03639e-14
GLYMA_13G101700	-0.746504	1.03748e-14
GLYMA_10G247800	-1.15589	1.03801e-14
GLYMA_17G160100	-0.613461	1.03991e-14
GLYMA_15G192800	-0.699011	1.04121e-14
GLYMA_13G060000	-0.482365	1.0471e-14
GLYMA_13G008300	-0.392122	1.04999e-14
GLYMA_03G013400	-0.740835	1.05585e-14
GLYMA_13G127500	-0.635654	1.0612e-14
GLYMA_06G141100	-0.417768	1.06374e-14
GLYMA_01G037500	-0.998546	1.09436e-14
GLYMA_13G200100	-0.75011	1.11213e-14
GLYMA_06G222700	-0.763551	1.12856e-14
GLYMA_02G017200	-1.17849	1.13433e-14
GLYMA_13G202800	-0.301708	1.13541e-14
GLYMA_10G031800	-0.930321	1.14413e-14
GLYMA_13G080400	-0.395028	1.14918e-14
GLYMA_06G260000	-0.743837	1.14965e-14
GLYMA_17G188500	-0.551538	1.15306e-14
GLYMA_13G241100	-0.320502	1.15782e-14
GLYMA_08G228300	-0.703324	1.16426e-14
GLYMA_09G143000	-2.30468	1.16738e-14
GLYMA_13G296700	-0.473208	1.16754e-14
GLYMA_09G266800	-1.04004	1.1786e-14
GLYMA_07G197100	-1.53692	1.18091e-14
GLYMA_11G078400	-0.495568	1.1817e-14
GLYMA_12G073400	-1.29454	1.19211e-14
GLYMA_13G217700	-0.565035	1.19708e-14
GLYMA_13G189700	-0.979516	1.19708e-14
GLYMA_04G166300	-0.297616	1.21314e-14
GLYMA_13G042500	-0.545603	1.21526e-14
GLYMA_13G279400	-0.244522	1.22081e-14
GLYMA_02G272600	-0.573189	1.25181e-14
GLYMA_13G135400	-0.515543	1.25912e-14
GLYMA_04G049200	-1.70869	1.2768e-14
GLYMA_13G141100	-0.515676	1.27781e-14
GLYMA_13G074800	-0.435863	1.28712e-14
GLYMA_13G130900	-0.379563	1.29614e-14
GLYMA_13G238800	-0.304364	1.29614e-14
GLYMA_13G035400	-0.537758	1.30115e-14
GLYMA_18G277100	-1.01461	1.32327e-14
GLYMA_08G258300	-0.621334	1.34274e-14
GLYMA_02G205800	-0.720896	1.34601e-14
GLYMA_12G185500	-0.489905	1.3504e-14
GLYMA_14G028500	-0.810926	1.36749e-14
GLYMA_05G180700	-0.779115	1.36867e-14
GLYMA_13G007400	-0.394281	1.4014e-14
GLYMA_10G058500	-0.421048	1.41366e-14
GLYMA_17G153200	-0.436151	1.42361e-14
GLYMA_12G208000	-0.52526	1.42377e-14
GLYMA_13G064500	-0.349618	1.43414e-14
GLYMA_07G264200	-0.6721	1.47687e-14
GLYMA_13G079000	-0.350387	1.47872e-14
GLYMA_15G179500	-0.540548	1.50083e-14
GLYMA_17G244900	-0.953976	1.51e-14
GLYMA_08G005200	-0.437282	1.51246e-14
GLYMA_01G069500	-1.1859	1.52105e-14
GLYMA_18G142600	-0.941065	1.54218e-14
GLYMA_13G336700	-0.586864	1.54649e-14
GLYMA_13G340300	-0.575506	1.55262e-14
GLYMA_13G359900	-0.333147	1.55423e-14
GLYMA_07G048800	-1.74195	1.56802e-14
GLYMA_13G182500	-0.366497	1.57393e-14
GLYMA_11G023200	-0.532522	1.59088e-14
GLYMA_13G300700	-0.299967	1.60427e-14
GLYMA_07G046900	-0.744169	1.61425e-14
GLYMA_13G156800	-0.316212	1.61573e-14
GLYMA_08G006200	-2.01976	1.61615e-14
GLYMA_13G099500	-0.595067	1.65483e-14
GLYMA_12G094100	-0.586847	1.67535e-14
GLYMA_04G007300	-3.00944	1.67846e-14
GLYMA_11G205400	-2.28413	1.67929e-14
GLYMA_08G331800	-0.291214	1.68617e-14
GLYMA_20G248900	-2.61253	1.69252e-14
GLYMA_13G196700	-0.830585	1.70607e-14
GLYMA_14G198000	-0.403249	1.70789e-14
GLYMA_04G003200	-0.628992	1.71486e-14
GLYMA_10G279200	-1.05032	1.73663e-14
GLYMA_06G241600	-1.03977	1.73753e-14
GLYMA_18G260900	-2.44585	1.73838e-14
GLYMA_13G103800	-0.522602	1.754e-14
GLYMA_02G111900	-0.613438	1.76474e-14
GLYMA_04G040500	-0.808814	1.7651e-14
GLYMA_13G138600	-0.427291	1.7873e-14
GLYMA_07G134100	-0.788366	1.79227e-14
GLYMA_10G161200	-1.26094	1.82624e-14
GLYMA_17G092600	-0.577253	1.8427e-14
GLYMA_07G262500	-0.653552	1.86826e-14
GLYMA_01G008700	-0.60641	1.87126e-14
GLYMA_10G031900	-0.55438	1.87173e-14
GLYMA_17G131600	-0.725305	1.87768e-14
GLYMA_19G254300	-0.853088	1.8783e-14
GLYMA_14G189500	-0.93618	1.89878e-14
GLYMA_13G144000	-0.627484	1.9052e-14
GLYMA_13G367500	-0.292301	1.91447e-14
GLYMA_13G340200	-0.352083	1.92789e-14
GLYMA_09G118200	-0.717235	1.93053e-14
GLYMA_14G105500	-0.562826	1.93967e-14
GLYMA_11G210200	-1.27417	1.97728e-14
[truncated: 212 more rows]

## Sheet: GO_GmCCA1-induced
Category	GO Term ID	GO Term	Genes	Fold Enrichment	FDR
GOTERM_BP_DIRECT	GO:0009813	flavonoid biosynthetic process	100789075, 732545, 121175285, 547911, 100788048, 100791524, 106794283, 547489, 100037455, 732575	9.31629	0.000368983
GOTERM_BP_DIRECT	GO:0031347	regulation of defense response	100812618, 100527510, 100803886, 100799314, 100801449, 100778559, 100306332, 100500349, 100800709	8.66415	0.00157409
GOTERM_BP_DIRECT	GO:2000022	regulation of jasmonic acid mediated signaling pathway	100812618, 100527510, 100803886, 100799314, 100801449, 100778559, 100306332, 100500349, 100800709	7.02498	0.00468831
GOTERM_BP_DIRECT	GO:0006952	defense response	100806478, 100527097, 106797945, 100527699, 100810933, 100499631, 100527778, 100306363, 100809266, 100806275, 100806153, 100306346, 102666594, 100305454, 106794133, 100784168, 100780102, 100781872, 100799057, 100805727, 100781316, 100782327, 100816414, 121172657, 100805116, 102668281, 547822, 100820033, 106797177, 100789563, 100499927, 100306656, 100811072, 100780593, 100305867, 100806194, 100802…	2.05555	0.00468831
GOTERM_BP_DIRECT	GO:0009611	response to wounding	100812618, 100527510, 100803886, 100799314, 100801449, 100778559, 100306332, 100500349, 100800709	6.18868	0.0087907
GOTERM_BP_DIRECT	GO:0042742	defense response to bacterium	547727, 100805955, 100790585, 100805724, 100796108, 100792696, 100791642, 100817743, 100305427, 548085, 100801935, 100305409, 100783956, 102662919, 100815895	3.46566	0.00986663
GOTERM_BP_DIRECT	GO:0009873	ethylene-activated signaling pathway	100793410, 100793366, 100803653, 102661516, 100793215, 100787091, 102663872, 100817436, 100819416, 100780775, 100799190, 100798037, 100779173	3.54195	0.0231901
GOTERM_BP_DIRECT	GO:0009664	plant-type cell wall organization	100811729, 100777045, 100807183, 547527, 100791522, 100796316, 100813434, 100783801, 100790170, 547673	4.18558	0.0400409
GOTERM_BP_DIRECT	GO:0009626	plant-type hypersensitive response	100789061, 100810933, 100806737, 100800821, 100818022, 100792859	7.8765	0.044636
GOTERM_BP_DIRECT	GO:0071577	zinc II ion transmembrane transport	100794874, 100791239, 100812212, 547695, 100809940, 100805124, 100800396	6.12616	0.044636
GOTERM_BP_DIRECT	GO:0003333	amino acid transmembrane transport	100815694, 100796345, 100795222, 100526857, 100781328, 100793508	7.53404	0.0474357
GOTERM_BP_DIRECT	GO:0046777	protein autophosphorylation	106796600, 547707, 100776868, 100807847, 100526843, 100305385, 100787367, 100305395, 100816707, 100800664, 100806560, 100801169, 100809588, 100786461, 100305412, 100812131, 112997608, 100793170, 548089, 100813585	2.31972	0.0492687
GOTERM_BP_DIRECT	GO:0030639	polyketide biosynthetic process	100789075, 121175285, 100788048, 100791524, 106794283, 732575	7.22012	0.0492687
GOTERM_CC_DIRECT	GO:0005886	plasma membrane	100795455, 100527193, 100810933, 100306483, 100792741, 100305395, 100795859, 100778559, 100820185, 100306005, 100786461, 100803045, 102668139, 100818535, 100782266, 547864, 100813764, 100798162, 100793030, 100805115, 100789061, 547727, 100808509, 100803216, 100806560, 100784690, 547692, 100815397, 100786998, 100782038, 100818022, 100798696, 100779591, 100811198, 547695, 100798691, 100499219, 1007…	1.47272	0.000802325
GOTERM_CC_DIRECT	GO:0005576	extracellular region	100806478, 100805028, 100810778, 100778239, 100809864, 100784922, 100815142, 100792819, 100789614, 100787511, 100811422, 100782549, 100818176, 100815624, 100500260, 100792351, 100794453, 100793523, 100810348, 100796316, 100790895, 100801752, 100789782, 100815671, 100813250, 100807183, 100790170, 100783801, 100795066, 100783329, 100795186, 100811249, 100803503, 100802855, 100527778, 100792645, 100…	1.80507	0.00396097
GOTERM_CC_DIRECT	GO:0005634	nucleus	100810538, 100776534, 100790048, 100795733, 100791258, 100810536, 100797238, 100796948, 100808695, 100809785, 100790959, 100810093, 100782787, 100818935, 100780369, 100778392, 100790175, 100812605, 100807813, 100794413, 100804548, 100790732, 100790854, 778087, 778086, 100306656, 100784173, 778084, 100775550, 100798697, 100500546, 100816641, 100780813, 732555, 100801120, 100804510, 100806016, 1007…	1.18471	0.018199
GOTERM_CC_DIRECT	GO:0005618	cell wall	100802832, 100819195, 100800971, 100808236, 100785590, 100785270, 100816256, 100782388, 100777045, 100779940, 100801823, 100778237, 100776752, 100783813, 732602, 732603, 547802, 100796316, 100791522, 547822, 102666380, 100800387, 778162, 100801231, 100803375, 100818007, 100813592, 100807183, 100816503, 100782892, 100800547, 100814987, 100813434, 100790170, 100783801, 547673, 100795066, 732599	1.85402	0.018199
GOTERM_CC_DIRECT	GO:0016020	membrane	100799814, 100808975, 100797957, 100776339, 100306005, 100809940, 100778076, 100788601, 100818890, 100793002, 100805158, 100037450, 100775757, 100798214, 732549, 100814869, 100796316, 100809639, 100792037, 100801677, 100807372, 100808223, 100800186, 100807183, 100783641, 100801515, 100807819, 100794172, 100776683, 100814467, 100790170, 100783801, 100784539, 547695, 100795993, 100814639, 100799559…	1.4681	0.0190973
GOTERM_CC_DIRECT	GO:0010287	plastoglobule	100779387, 100820335, 100789786, 100815789, 547862, 100805310	6.688	0.0466098
GOTERM_MF_DIRECT	GO:0003700	transcription factor activity, sequence-specific DNA binding	100793156, 100803960, 100802994, 100795733, 100797238, 100788247, 100802192, 100808695, 102663872, 100805341, 100813088, 100818935, 100779645, 100780402, 100797195, 100778392, 100808625, 100815719, 100790175, 100812605, 100796679, 100807813, 100804548, 100791543, 100790732, 100790854, 100808190, 100780775, 100127397, 100500546, 100819512, 100780813, 100801120, 100787050, 100804510, 100806016, 100…	1.85832	9.44553e-09
GOTERM_MF_DIRECT	GO:0043565	sequence-specific DNA binding	100793156, 100800097, 100802994, 100170678, 100804450, 100805341, 100782863, 100784129, 100816799, 100799695, 100817120, 100780402, 732586, 100499821, 100790175, 100812605, 100796679, 100804548, 100788697, 100800146, 100808190, 732590, 732591, 100127397, 100818341, 100500546, 100814388, 100816641, 100780813, 100787050, 100806016, 100788382, 100805968, 100777924, 100816452, 100817987, 100812578, 5…	1.98228	0.000775976
GOTERM_MF_DIRECT	GO:0015171	amino acid transmembrane transporter activity	100815694, 100796345, 100795222, 100526857, 100784895, 100781328, 100797541, 100776671, 100811241, 100793508	6.28722	0.00394161
GOTERM_MF_DIRECT	GO:0016709	oxidoreductase activity, acting on paired donors, with incorporation or reduction of molecular oxygen, NAD(P)H as one donor, and incorporation of one atom of oxygen	100037450, 100805931, 100779588, 100801092, 100792037, 547712, 100807819, 100812102, 100797371, 100170674, 100780737, 100808223	3.81472	0.0379293
KEGG_PATHWAY	gmx01100	Metabolic pathways	100499911, 100810539, 100802353, 100791015, 100795859, 100788641, 100800971, 100804651, 100800978, 100816075, 100780801, 100782549, 100813368, 100815789, 100818013, 100815664, 100818016, 100792353, 732545, 100792351, 100794772, 100780806, 100101865, 102663900, 100810547, 100800186, 100815671, 100813250, 100820335, 100813490, 100170736, 100807819, 100500425, 547455, 100814467, 100784978, 547572, 1…	1.37711	1.1895e-12
KEGG_PATHWAY	gmx01110	Biosynthesis of secondary metabolites	100527631, 100797753, 100798600, 100791015, 100795859, 100788641, 100804651, 100815142, 100784449, 100781853, 100800978, 100785410, 100816075, 100780801, 100782549, 100813368, 100780644, 100795056, 100815664, 100811101, 100817686, 100818016, 100781979, 548034, 100792353, 732545, 100500260, 100792351, 100794772, 100780806, 100101865, 102663900, 100810547, 100802888, 100801677, 100793844, 100786750…	1.624	1.1895e-12
KEGG_PATHWAY	gmx00943	Isoflavonoid biosynthesis	100037450, 547659, 100801092, 100776336, 100808223, 100781863, 100807819, 100500621, 100781316, 547489, 100817155, 100812102, 100797371, 100817686	5.38965	3.88979e-05
KEGG_PATHWAY	gmx00940	Phenylpropanoid biosynthesis	100792386, 100811528, 100811249, 100803503, 100787872, 100302735, 100807421, 100800519, 100784449, 100784922, 100815142, 100783430, 100800911, 100782549, 100818176, 100799994, 100817540, 100811101, 548034, 100781979, 100799990, 100792351, 102663900, 547548, 547504, 100802888, 100807691, 100789782, 100801695, 100813250, 100815671, 100816580, 547930, 100803418	2.45132	7.42142e-05
KEGG_PATHWAY	gmx00941	Flavonoid biosynthesis	732545, 100789075, 100820161, 102663900, 547911, 100802888, 100791524, 100788048, 106794283, 100801695, 100778253, 121175285, 100779588, 100800911, 100803418, 100037455, 732575	3.33522	0.000882976
KEGG_PATHWAY	gmx00520	Amino sugar and nucleotide sugar metabolism	100775308, 100814818, 100803620, 100790187, 100803962, 100793356, 100808375, 100786385, 100808791, 100809864, 100777120, 100785237, 100787511, 100780801, 100814910, 100778050, 100816315, 100818016, 100791285, 100794772, 100810348, 100792835, 100817076, 100795881, 100783329, 100810341, 547572	2.24857	0.00282295
KEGG_PATHWAY	gmx01250	Biosynthesis of nucleotide sugars	100775308, 100791285, 100803620, 100790187, 100794772, 100803962, 100793356, 100808375, 100792835, 100786385, 100808791, 100777649, 100777120, 100809120, 100780801, 100814910, 100778050, 100795881, 100816315, 100818016, 100810341	2.50571	0.00385242
KEGG_PATHWAY	gmx04626	Plant-pathogen interaction	100499219, 100775988, 100527778, 100527117, 100809266, 100820185, 100806153, 100779508, 100305454, 100305355, 102667104, 100784168, 100806182, 100793170, 547787, 100799057, 100814238, 100782327, 100805116, 100808509, 100800522, 100800664, 100797705, 100499927, 102668045, 548064, 100819999, 100787885, 100806194, 100127397, 100815559, 547596, 100787949, 100812342	1.85985	0.00902752
KEGG_PATHWAY	gmx00960	Tropane, piperidine and pyridine alkaloid biosynthesis	100789075, 100800947, 121175285, 100780806, 100788048, 100791524, 106794283, 100798399, 100802062, 732575, 100804651	3.45293	0.013605
KEGG_PATHWAY	gmx00591	Linoleic acid metabolism	100500260, 100101853, 100810270, 547856, 100127399, 100811820, 100797904, 547694, 100815477	4.08073	0.0145838
KEGG_PATHWAY	gmx00196	Photosynthesis - antenna proteins	100779387, 100820335, 100789786, 100305992, 100815789, 547862, 100805310	4.32805	0.0463174
KEGG_PATHWAY	gmx04016	MAPK signaling pathway - plant	100775988, 100527778, 100820185, 100305355, 102667104, 100820247, 100779664, 100814238, 100786190, 100805116, 547505, 100792339, 100800522, 100790854, 100777857, 100499927, 547790, 100819999, 100780775, 100806194, 100127397, 100798037, 100802948, 100787949, 100812342, 547572	1.79829	0.0463174

## Sheet: GO_GmCCA1-repressed
Category	GO Term ID	GO Term	Genes	Fold Enrichment	FDR
GOTERM_BP_DIRECT	GO:0010088	phloem development	100801064, 100795343, 100778245, 100812318, 100807591, 100801290, 100800217, 100789215, 100800752, 100818773, 100797481, 100811452	11.5153	1.53455e-06
GOTERM_MF_DIRECT	GO:0097573	glutathione oxidoreductase activity	100798715, 106794875, 100306093, 100788094, 100815509, 100790980, 100810325, 100527558, 100791149, 100820510, 100792704, 100775606, 100305984, 100784787, 100305876, 100819447, 100789514, 100803979, 100781748	5.65157	3.29737e-06
GOTERM_CC_DIRECT	GO:0005886	plasma membrane	100786180, 100807404, 100499637, 100802750, 100802597, 100776776, 100306245, 100777902, 100792627, 100799091, 100778710, 100812711, 100798686, 100794120, 100813521, 100817565, 100778829, 100810946, 100807539, 100807099, 100786077, 100787164, 100793969, 100777617, 100527243, 100815430, 100808074, 100804390, 100812568, 100814745, 547850, 100813410, 100777050, 100794372, 100818269, 100786083, 100809…	1.50102	0.000167721
GOTERM_MF_DIRECT	GO:0016157	sucrose synthase activity	100127429, 547508, 100783965, 100808482, 100809674, 100819730, 100792097, 100805344, 100806543	8.11753	0.00292638
GOTERM_CC_DIRECT	GO:0022625	cytosolic large ribosomal subunit	100499846, 100791682, 100809899, 100527698, 100499963, 100499884, 100811636, 100778548, 100786189, 100786299, 100306401, 100789561, 100306699, 100785668, 100778077, 100306503, 100778013, 100779884, 100789845, 100499761, 100792174, 100500108, 100794110, 100782902	2.40252	0.0213757
GOTERM_CC_DIRECT	GO:0009505	plant-type cell wall	100792087, 100802444, 100802477, 100812757, 100808552, 100778008, 100785662, 100807884, 100809501, 100780171, 100820056, 100801917, 100791916, 100789316, 100811787, 547873	2.80549	0.045472

## Sheet: 391 root TIGs
Gene ID	CT group
GLYMA_06G187600	0
GLYMA_10G051100	0
GLYMA_11G217200	0
GLYMA_13G093800	0
GLYMA_13G303700	0
GLYMA_15G061500	0
GLYMA_16G017400	0
GLYMA_17G066600	0
GLYMA_18G212700	0
GLYMA_18G236700	0
GLYMA_07G244700	0
GLYMA_05G025900	0
GLYMA_14G049700	0
GLYMA_02G250700	0
GLYMA_10G048500	0
GLYMA_06G165700	0
GLYMA_14G066000	0
GLYMA_02G145100	0
GLYMA_09G223700	0
GLYMA_17G029200	0
GLYMA_10G214600	0
GLYMA_13G282000	0
GLYMA_11G042000	0
GLYMA_20G154400	0
GLYMA_08G304000	0
GLYMA_13G098100	1
GLYMA_07G049400	1
GLYMA_15G053000	1
GLYMA_07G010800	1
GLYMA_04G249400	1
GLYMA_12G207800	1
GLYMA_04G207200	1
GLYMA_05G118300	1
GLYMA_06G113500	1
GLYMA_02G134200	1
GLYMA_10G139400	1
GLYMA_05G164700	1
GLYMA_11G223000	1
GLYMA_08G073300	1
GLYMA_08G179400	1
GLYMA_12G219300	1
GLYMA_13G199300	1
GLYMA_13G356000	1
GLYMA_15G237600	1
GLYMA_16G205200	2
GLYMA_16G018500	2
GLYMA_11G042200	2
GLYMA_18G090400	2
GLYMA_09G066300	2
GLYMA_13G129400	2
GLYMA_11G154700	2
GLYMA_06G300900	2
GLYMA_12G103800	2
GLYMA_13G339800	2
GLYMA_10G259800	2
GLYMA_01G060300	2
GLYMA_10G048000	3
GLYMA_08G281800	3
GLYMA_08G126000	3
GLYMA_14G062000	3
GLYMA_09G247900	3
GLYMA_12G203100	3
GLYMA_04G073800	3
GLYMA_04G141400	3
GLYMA_07G049900	3
GLYMA_06G318000	3
GLYMA_12G073900	3
GLYMA_05G055700	3
GLYMA_19G069200	3
GLYMA_19G055100	3
GLYMA_08G082900	3
GLYMA_U034500	3
GLYMA_19G168300	3
GLYMA_01G029600	3
GLYMA_15G083100	3
GLYMA_02G098700	3
GLYMA_02G078600	3
GLYMA_04G196200	3
GLYMA_01G005000	4
GLYMA_05G128000	4
GLYMA_07G136500	4
GLYMA_08G321100	4
GLYMA_10G001700	4
GLYMA_10G048100	4
GLYMA_10G221500	4
GLYMA_12G073800	4
GLYMA_13G135900	4
GLYMA_19G147400	4
GLYMA_20G170000	4
GLYMA_08G015800	4
GLYMA_08G348400	4
GLYMA_10G074600	4
GLYMA_16G020200	4
GLYMA_20G127300	4
GLYMA_20G032400	4
GLYMA_10G093100	4
GLYMA_19G146600	4
GLYMA_13G255200	4
GLYMA_15G007900	4
GLYMA_01G203800	4
GLYMA_06G136600	4
GLYMA_11G118000	4
GLYMA_11G014700	4
GLYMA_15G067100	4
GLYMA_14G113500	4
GLYMA_01G234000	4
GLYMA_14G060100	4
GLYMA_05G076300	4
GLYMA_19G173300	4
GLYMA_06G216700	4
GLYMA_19G018700	4
GLYMA_17G137800	4
GLYMA_07G139800	4
GLYMA_04G228300	5
GLYMA_03G235600	5
GLYMA_13G346300	5
GLYMA_12G033000	5
GLYMA_07G213100	5
GLYMA_19G233400	5
GLYMA_08G194800	5
GLYMA_09G066500	5
GLYMA_02G303300	5
GLYMA_08G236000	5
GLYMA_04G138600	5
GLYMA_15G098200	6
GLYMA_11G136100	6
GLYMA_14G032300	6
GLYMA_10G224100	6
GLYMA_12G224300	6
GLYMA_16G027200	6
GLYMA_06G296100	6
GLYMA_09G191200	6
GLYMA_01G218300	6
GLYMA_11G168800	6
GLYMA_11G022800	6
GLYMA_05G067100	6
GLYMA_02G291700	6
GLYMA_13G009100	6
GLYMA_05G043200	6
GLYMA_07G036200	6
GLYMA_07G073500	6
GLYMA_12G118600	6
GLYMA_07G058200	6
GLYMA_04G007400	6
GLYMA_03G146000	6
GLYMA_02G058000	6
GLYMA_10G221200	6
GLYMA_02G111300	6
GLYMA_06G277600	6
GLYMA_20G040600	6
GLYMA_01G182500	6
GLYMA_17G170300	6
GLYMA_15G059600	6
GLYMA_09G028800	6
GLYMA_11G204200	6
GLYMA_01G162900	6
GLYMA_03G191100	6
GLYMA_10G244000	7
GLYMA_18G188800	7
GLYMA_07G198200	7
GLYMA_09G099000	7
GLYMA_08G168800	7
GLYMA_16G095700	7
GLYMA_10G283900	7
GLYMA_17G134500	7
GLYMA_06G265700	7
GLYMA_14G061300	7
GLYMA_02G271300	7
GLYMA_12G202600	7
GLYMA_02G255200	7
GLYMA_09G143000	7
GLYMA_01G005200	7
GLYMA_18G028400	7
GLYMA_13G255100	7
GLYMA_01G010700	7
GLYMA_18G158800	7
GLYMA_07G077400	7
GLYMA_17G149300	7
GLYMA_17G251700	7
GLYMA_17G054600	7
GLYMA_02G136700	8
GLYMA_03G232700	8
GLYMA_04G195300	8
GLYMA_09G005200	8
GLYMA_09G069800	8
GLYMA_11G117600	8
GLYMA_16G163200	8
GLYMA_17G178800	8
GLYMA_17G251800	8
GLYMA_19G229700	8
GLYMA_18G212200	8
GLYMA_08G361100	8
GLYMA_01G192100	8
GLYMA_09G274300	8
GLYMA_20G157000	8
GLYMA_01G194900	8
GLYMA_13G368900	8
GLYMA_15G252000	8
GLYMA_07G126200	8
GLYMA_12G026000	8
GLYMA_08G197100	8
GLYMA_11G130600	8
GLYMA_17G022700	8
GLYMA_10G263400	8
GLYMA_15G022300	8
GLYMA_08G117200	8
GLYMA_05G159400	8
GLYMA_02G072500	8
GLYMA_09G277000	8
GLYMA_05G239400	8
GLYMA_20G015400	8
GLYMA_15G251900	9
GLYMA_18G043600	9
GLYMA_10G264100	9
GLYMA_20G249800	9
GLYMA_12G147600	9
GLYMA_12G055000	9
GLYMA_18G067500	9
GLYMA_20G026700	9
GLYMA_08G069000	9
GLYMA_12G060200	9
GLYMA_09G168900	9
GLYMA_08G046500	9
GLYMA_14G083000	9
GLYMA_03G070200	9
GLYMA_17G242100	9
GLYMA_19G032500	9
GLYMA_16G040100	9
GLYMA_07G213000	9
GLYMA_04G050200	9
GLYMA_10G166900	9
GLYMA_05G102300	9
GLYMA_16G050900	9
GLYMA_06G111600	9
GLYMA_08G231500	10
GLYMA_16G138800	10
GLYMA_18G045900	10
GLYMA_11G136600	10
GLYMA_13G071400	10
GLYMA_14G193700	10
GLYMA_01G018000	10
GLYMA_03G155800	10
GLYMA_10G293500	10
GLYMA_17G120200	10
GLYMA_10G070200	10
GLYMA_05G081900	10
GLYMA_20G060400	11
GLYMA_09G168500	11
GLYMA_16G131200	11
GLYMA_02G131800	11
GLYMA_19G046800	11
GLYMA_18G027500	11
GLYMA_11G229700	11
GLYMA_10G274300	11
GLYMA_02G064300	12
GLYMA_12G135000	12
GLYMA_13G091100	12
GLYMA_19G106800	12
GLYMA_17G236700	12
GLYMA_18G027400	12
GLYMA_19G011500	12
GLYMA_10G237600	12
GLYMA_11G025000	12
GLYMA_20G060500	12
GLYMA_09G197200	13
GLYMA_07G251800	13
GLYMA_10G237400	13
GLYMA_02G223700	13
GLYMA_01G033800	13
GLYMA_03G184500	14
GLYMA_13G009300	14
GLYMA_11G106300	14
GLYMA_04G020300	14
GLYMA_10G130200	14
GLYMA_09G081800	14
GLYMA_03G240000	15
GLYMA_20G221400	15
GLYMA_13G362200	15
GLYMA_16G180000	15
GLYMA_12G114200	15
GLYMA_01G050100	15
GLYMA_04G062900	15
GLYMA_07G007400	15
GLYMA_18G247200	15
GLYMA_20G142000	15
GLYMA_08G062300	15
GLYMA_16G197800	15
GLYMA_08G064100	15
GLYMA_02G064400	16
GLYMA_08G168300	16
GLYMA_19G043000	16
GLYMA_01G218200	16
GLYMA_07G185400	16
GLYMA_06G017500	16
GLYMA_02G091600	16
GLYMA_02G031800	16
GLYMA_06G079200	17
GLYMA_01G238600	17
GLYMA_19G252900	17
GLYMA_01G061100	17
GLYMA_02G226000	17
GLYMA_05G151400	17
GLYMA_13G335100	17
GLYMA_03G074300	17
GLYMA_13G176300	18
GLYMA_03G259400	18
GLYMA_08G191100	18
GLYMA_08G000800	18
GLYMA_14G069900	18
GLYMA_18G185300	18
GLYMA_11G215700	18
GLYMA_02G026300	18
GLYMA_08G317500	18
GLYMA_01G231200	19
GLYMA_02G100000	19
GLYMA_06G054700	20
GLYMA_08G316700	20
GLYMA_12G075400	20
GLYMA_13G095300	20
GLYMA_18G092900	20
GLYMA_13G289100	20
GLYMA_11G025700	20
GLYMA_20G015900	20
GLYMA_06G210200	20
GLYMA_16G005900	20
GLYMA_08G146600	20
GLYMA_13G089200	20
GLYMA_07G019400	20
GLYMA_20G047400	21
GLYMA_05G192700	21
GLYMA_11G014200	21
GLYMA_08G155100	21
GLYMA_15G136700	21
GLYMA_20G132300	21
GLYMA_01G217400	21
GLYMA_14G210600	21
GLYMA_07G256900	21
GLYMA_07G237600	22
GLYMA_08G221600	22
GLYMA_09G027000	22
GLYMA_03G119500	22
GLYMA_11G074900	22
GLYMA_20G035200	22
GLYMA_10G117200	22
GLYMA_13G152300	22
GLYMA_10G255200	22
GLYMA_18G044200	22
GLYMA_06G022400	22
GLYMA_09G237000	22
GLYMA_12G178900	22
GLYMA_07G229600	22
GLYMA_07G048500	22
GLYMA_06G194800	22
GLYMA_04G168300	22
GLYMA_17G084300	22
GLYMA_16G217700	22
GLYMA_03G261800	22
GLYMA_19G260900	22
GLYMA_01G168500	22
GLYMA_15G229400	22
GLYMA_13G250900	22
GLYMA_12G196200	22
GLYMA_15G080900	22
GLYMA_09G031600	22
GLYMA_13G191900	22
GLYMA_13G136300	22
GLYMA_10G180200	23
GLYMA_02G309500	23
GLYMA_14G008000	23
GLYMA_08G122200	23
GLYMA_04G133400	23
GLYMA_11G133800	23
GLYMA_02G108600	23
GLYMA_04G215600	23
GLYMA_09G167900	23
GLYMA_03G255300	23
GLYMA_01G049400	23
GLYMA_02G168000	23
GLYMA_06G158400	23
GLYMA_13G083400	23
GLYMA_20G134200	23
GLYMA_11G158200	23
GLYMA_11G097200	23
GLYMA_13G334600	23
GLYMA_13G344700	23
GLYMA_17G101000	23
GLYMA_03G128900	23
GLYMA_13G306300	23
GLYMA_06G190300	23
GLYMA_04G150400	23
GLYMA_04G218900	23

## Sheet: 799 Hg4E02-induced genes
Gene ID	log2FC	adjusted p value
GLYMA_15G276100	3.29642	2.0864e-05
GLYMA_19G255100	1.17675	2.0864e-05
GLYMA_10G206800	3.22394	2.31154e-05
GLYMA_01G031700	1.74597	4.38941e-05
GLYMA_09G192500	1.5371	6.12801e-05
GLYMA_20G246800	1.11718	6.12801e-05
GLYMA_17G067700	0.972032	6.7127e-05
GLYMA_10G026700	0.851563	0.00022721
GLYMA_03G191700	2.14547	0.000311389
GLYMA_04G069100	0.986733	0.000311389
GLYMA_06G153900	1.25227	0.000311389
GLYMA_11G096000	1.58849	0.000311389
GLYMA_12G017100	1.74391	0.000311389
GLYMA_01G223900	2.02736	0.000351798
GLYMA_19G027600	0.890686	0.000351798
GLYMA_15G051700	0.71227	0.0003718
GLYMA_04G069300	0.723473	0.000454222
GLYMA_05G216100	2.80896	0.000456887
GLYMA_11G011700	0.832823	0.000456887
GLYMA_13G131700	1.51595	0.000456887
GLYMA_07G084400	1.38819	0.000480144
GLYMA_13G080900	1.42403	0.000480144
GLYMA_12G016000	2.57214	0.000499211
GLYMA_05G027400	2.42993	0.0006885
GLYMA_01G090700	1.10299	0.000717856
GLYMA_04G122900	0.674784	0.000717856
GLYMA_10G235100	0.709055	0.000717856
GLYMA_18G165200	1.48776	0.000717856
GLYMA_02G261600	1.13888	0.000751102
GLYMA_03G069400	1.93127	0.000846908
GLYMA_14G009700	0.785	0.000983149
GLYMA_01G107000	1.53357	0.00109933
GLYMA_06G070500	0.877744	0.00109933
GLYMA_09G214500	0.783555	0.00109933
GLYMA_12G193500	1.34512	0.00109933
GLYMA_18G164100	1.41672	0.00109933
GLYMA_03G162900	0.775275	0.00112695
GLYMA_02G182400	0.814306	0.00121317
GLYMA_07G080500	1.42814	0.00121317
GLYMA_07G207200	0.566029	0.00121317
GLYMA_07G217900	1.23839	0.00121317
GLYMA_07G243200	1.07878	0.00121317
GLYMA_18G040000	0.675758	0.00121317
GLYMA_07G251300	1.08108	0.00123958
GLYMA_14G166900	1.05212	0.00128802
GLYMA_06G070600	0.829165	0.00151729
GLYMA_10G106600	0.827829	0.00152198
GLYMA_11G189000	1.29316	0.00158508
GLYMA_19G170000	2.35773	0.00158508
GLYMA_07G147000	0.810439	0.00159066
GLYMA_07G208000	0.645026	0.00159066
GLYMA_09G203500	1.15124	0.00159066
GLYMA_04G018900	2.58009	0.00165233
GLYMA_04G092900	1.97852	0.00165233
GLYMA_19G164400	1.04944	0.00165233
GLYMA_11G254700	0.935258	0.00168379
GLYMA_07G028500	0.622676	0.00170666
GLYMA_08G161500	0.739654	0.00170666
GLYMA_11G049700	2.09759	0.00170666
GLYMA_15G054600	1.25691	0.00170666
GLYMA_16G100400	1.31311	0.00170666
GLYMA_13G189500	0.601935	0.0017386
GLYMA_08G141100	0.766275	0.00174935
GLYMA_12G021600	0.687854	0.00174935
GLYMA_12G178100	1.08421	0.00178885
GLYMA_06G070700	0.790367	0.0018443
GLYMA_08G292400	1.18357	0.0018443
GLYMA_17G066600	0.66699	0.0018443
GLYMA_04G181900	0.674246	0.00185548
GLYMA_08G105100	0.581778	0.00185548
GLYMA_02G137400	0.955586	0.00194016
GLYMA_06G020300	1.17141	0.00201773
GLYMA_03G183900	1.54242	0.00207633
GLYMA_01G031500	0.843807	0.0021941
GLYMA_03G144800	0.555613	0.0021941
GLYMA_12G225800	0.552396	0.0021941
GLYMA_17G048100	1.48191	0.0021941
GLYMA_05G010300	1.85197	0.00219848
GLYMA_08G038500	2.73759	0.00219848
GLYMA_09G082800	7.57098	0.00219848
GLYMA_12G085600	1.29456	0.00219848
GLYMA_17G085600	2.78203	0.00221552
GLYMA_03G085500	2.17516	0.00223792
GLYMA_01G081300	0.717165	0.00239663
GLYMA_02G245200	1.07161	0.00239663
GLYMA_06G187000	1.12657	0.00239663
GLYMA_07G066600	1.82614	0.00239663
GLYMA_16G005100	2.24519	0.00239663
GLYMA_10G168100	1.17661	0.00245565
GLYMA_11G110800	1.14158	0.00245565
GLYMA_08G168200	0.481225	0.00249597
GLYMA_11G039800	0.909477	0.00250675
GLYMA_01G084600	0.808128	0.00254331
GLYMA_15G259200	0.416861	0.00255769
GLYMA_18G241800	1.66973	0.00260083
GLYMA_01G222700	0.875385	0.00261255
GLYMA_01G228900	0.554939	0.00261255
GLYMA_02G104900	1.96962	0.00261255
GLYMA_07G259300	0.753862	0.00261255
GLYMA_10G152300	0.676023	0.00261255
GLYMA_19G158900	0.963729	0.00261255
GLYMA_19G172800	1.81213	0.00261255
GLYMA_01G112900	0.958772	0.00261627
GLYMA_17G051200	1.43987	0.00268618
GLYMA_08G350600	0.967779	0.00270804
GLYMA_04G165500	0.816274	0.00279919
GLYMA_11G152400	1.15843	0.00288923
GLYMA_19G212000	1.10927	0.00288923
GLYMA_03G154700	2.47322	0.00299575
GLYMA_03G221700	1.24921	0.0030634
GLYMA_14G211900	1.88188	0.0031219
GLYMA_12G055500	0.960401	0.00312523
GLYMA_20G218300	1.43838	0.00312523
GLYMA_17G165200	0.685193	0.00322041
GLYMA_01G225800	1.11785	0.00323062
GLYMA_04G200200	0.836803	0.00329519
GLYMA_03G203900	0.76008	0.00337768
GLYMA_08G271600	0.89965	0.00337768
GLYMA_12G018900	0.649019	0.00338205
GLYMA_07G186100	0.812081	0.00361025
GLYMA_05G089000	0.531185	0.00375417
GLYMA_11G154200	0.64799	0.00378007
GLYMA_19G261200	0.471864	0.00379467
GLYMA_03G211900	1.06407	0.00384158
GLYMA_10G207100	0.888084	0.00385034
GLYMA_20G111300	1.21104	0.00400278
GLYMA_10G044000	0.490704	0.0040257
GLYMA_11G041600	2.14867	0.00405544
GLYMA_15G005500	0.519794	0.00405544
GLYMA_U038200	0.994368	0.00405544
GLYMA_12G098900	1.94189	0.00414908
GLYMA_01G018000	3.16318	0.00425944
GLYMA_13G138300	1.08153	0.0043082
GLYMA_12G240600	0.534366	0.0043984
GLYMA_04G168500	0.855347	0.00449852
GLYMA_12G047400	0.848404	0.0045524
GLYMA_18G019400	0.847957	0.00466874
GLYMA_20G138900	2.15424	0.00466874
GLYMA_13G261700	1.04617	0.00468625
GLYMA_13G096900	1.07402	0.0046928
GLYMA_02G027400	1.05482	0.0047191
GLYMA_09G234200	0.372689	0.00481811
GLYMA_11G073100	0.926502	0.0048433
GLYMA_18G014000	0.780146	0.00499495
GLYMA_06G048300	0.769736	0.00504107
GLYMA_13G299100	1.78052	0.00504107
GLYMA_04G140400	0.870011	0.00508223
GLYMA_01G045700	0.918256	0.00529873
GLYMA_18G025200	0.82956	0.00533523
GLYMA_15G134400	0.701299	0.00541025
GLYMA_15G094700	0.625272	0.00559626
GLYMA_07G205900	0.990798	0.00561946
GLYMA_11G237900	0.917221	0.00561946
GLYMA_03G039800	0.641283	0.00572091
GLYMA_06G286200	2.85955	0.00572091
GLYMA_19G219200	0.427511	0.00573187
GLYMA_01G074800	4.2621	0.00576958
GLYMA_08G039400	0.50859	0.00576958
GLYMA_10G022900	0.65203	0.00576958
GLYMA_19G194500	2.35444	0.00576958
GLYMA_18G018300	1.36665	0.00597184
GLYMA_03G158700	1.3083	0.00599418
GLYMA_07G025600	0.894073	0.00599418
GLYMA_10G020800	0.914244	0.0060811
GLYMA_02G124300	0.931257	0.00614291
GLYMA_06G216600	3.77512	0.00631201
GLYMA_04G206700	0.607765	0.00661199
GLYMA_05G152300	0.606876	0.00662999
GLYMA_12G235000	0.437285	0.00663628
GLYMA_13G371800	0.878134	0.00678254
GLYMA_11G119100	0.674099	0.00679126
GLYMA_08G309300	0.555117	0.0068131
GLYMA_05G023700	0.885251	0.00682241
GLYMA_15G143900	0.714546	0.00689685
GLYMA_06G094900	0.664222	0.00692119
GLYMA_15G266300	0.807005	0.00692119
GLYMA_06G058500	0.965212	0.00713949
GLYMA_02G086200	0.673442	0.0071751
GLYMA_01G127400	0.578244	0.00727191
GLYMA_03G185100	2.03982	0.00727191
GLYMA_20G183900	7.21999	0.00727191
GLYMA_07G251200	3.84981	0.00732563
GLYMA_14G089800	1.15269	0.00732563
GLYMA_13G302300	0.794362	0.00736612
GLYMA_11G071800	1.79197	0.00740059
GLYMA_17G023000	0.703898	0.00746441
GLYMA_06G300500	3.34681	0.00751382
GLYMA_09G189300	0.53634	0.00759342
GLYMA_04G069200	0.427915	0.00760926
GLYMA_20G137300	1.07372	0.00760926
GLYMA_04G010300	0.552119	0.00768345
GLYMA_05G204700	0.726426	0.00778307
GLYMA_13G257800	1.00644	0.00778307
GLYMA_06G014700	1.01987	0.00805492
GLYMA_09G214100	2.70035	0.00805492
GLYMA_12G005200	1.10154	0.00822566
GLYMA_14G079600	0.626706	0.00822566
GLYMA_10G124800	0.602492	0.008323
GLYMA_10G248600	1.5212	0.0084116
GLYMA_14G067200	0.757923	0.0084116
GLYMA_17G102900	0.599817	0.00859273
GLYMA_17G103100	0.429949	0.00861867
GLYMA_07G216600	0.468197	0.00880662
GLYMA_02G258000	0.663679	0.00907692
GLYMA_03G184000	0.915785	0.00916054
GLYMA_08G032500	0.36431	0.00917506
GLYMA_04G052200	1.28114	0.00923022
GLYMA_01G091100	1.69785	0.00945913
GLYMA_01G177400	2.6317	0.00945913
GLYMA_04G250600	2.37989	0.00945913
GLYMA_15G222200	0.77353	0.00945913
GLYMA_18G184700	0.556854	0.00946475
GLYMA_08G138900	1.69414	0.00956028
GLYMA_10G125000	0.806478	0.00963311
GLYMA_07G181300	1.41418	0.00992157
GLYMA_10G166100	1.15678	0.00994787
GLYMA_17G172900	0.872376	0.00994787
GLYMA_15G274000	0.50168	0.0100301
GLYMA_17G175400	1.01448	0.0100762
GLYMA_20G167600	0.530525	0.0100762
GLYMA_03G253400	1.26112	0.0101454
GLYMA_07G273500	0.332561	0.010243
GLYMA_13G257600	1.09711	0.0103301
GLYMA_20G145100	0.879202	0.0104404
GLYMA_07G212500	0.78198	0.0104561
GLYMA_08G032600	0.423138	0.0104561
GLYMA_15G144800	0.349494	0.0105936
GLYMA_01G226200	0.950046	0.0107439
GLYMA_06G099400	1.74873	0.0107571
GLYMA_06G160400	1.22994	0.0107571
GLYMA_11G145800	0.464992	0.0107571
GLYMA_16G045100	0.980575	0.0109021
GLYMA_18G292400	0.547986	0.0109608
GLYMA_06G110100	0.53613	0.0111246
GLYMA_16G145000	1.67964	0.0111754
GLYMA_02G030200	0.636516	0.0111759
GLYMA_08G108800	0.410202	0.0111759
GLYMA_06G065800	1.07871	0.0114259
GLYMA_12G163800	2.05929	0.0115227
GLYMA_14G087900	0.740358	0.01156
GLYMA_01G150000	1.2244	0.0119778
GLYMA_03G191500	0.414908	0.0120153
GLYMA_07G161900	0.734751	0.0121375
GLYMA_14G154200	0.814064	0.0122097
GLYMA_14G198900	1.18937	0.01223
GLYMA_02G025200	0.470523	0.0123079
GLYMA_13G214600	0.482779	0.0124429
GLYMA_13G345700	1.05684	0.0126371
GLYMA_05G178700	0.496713	0.0127368
GLYMA_06G069200	0.416727	0.0127368
GLYMA_11G091300	1.82612	0.0127368
GLYMA_05G085700	0.861158	0.0127766
GLYMA_10G104700	0.696691	0.0128015
GLYMA_15G221300	0.356224	0.0128015
GLYMA_11G145900	0.496035	0.0128293
GLYMA_04G019700	0.50082	0.0129447
GLYMA_06G020700	0.420502	0.0129447
GLYMA_08G059300	0.358533	0.0129447
GLYMA_10G278000	8.92582	0.0129447
GLYMA_13G060100	1.11702	0.0129447
GLYMA_13G077300	1.25488	0.0129447
GLYMA_13G139000	0.477735	0.0129447
GLYMA_13G357900	0.333626	0.0129447
GLYMA_15G219800	2.04258	0.0129447
GLYMA_16G142700	0.569563	0.0129447
GLYMA_20G159200	0.332459	0.0129447
GLYMA_10G107900	1.93666	0.0129546
GLYMA_18G111800	1.27636	0.0129546
GLYMA_05G197900	0.702952	0.0130041
GLYMA_17G011500	0.68085	0.0131136
GLYMA_04G064800	0.760205	0.0131433
GLYMA_06G170300	1.38689	0.0131433
GLYMA_17G241500	0.912951	0.013393
GLYMA_13G104600	1.24932	0.013403
GLYMA_04G165900	0.79923	0.0134318
GLYMA_10G193600	0.684316	0.0137299
GLYMA_15G111500	0.647488	0.0137299
GLYMA_19G104200	0.981828	0.0137299
GLYMA_20G077200	0.386646	0.013784
GLYMA_02G222600	1.48278	0.0138124
GLYMA_07G202100	0.443704	0.0139243
GLYMA_10G296400	2.76438	0.0139243
GLYMA_04G064500	2.01769	0.0140382
GLYMA_06G169100	0.685489	0.0140382
GLYMA_08G091600	0.326068	0.0140382
GLYMA_12G021700	0.789122	0.0140382
GLYMA_18G067800	0.52889	0.014304
GLYMA_20G135300	0.653866	0.014304
GLYMA_13G264100	0.318666	0.0143209
GLYMA_20G109600	0.380086	0.0143209
GLYMA_04G004900	0.449422	0.0143383
GLYMA_10G051500	0.68331	0.0143383
GLYMA_02G016200	1.15969	0.0144942
GLYMA_09G155500	0.907346	0.0144942
GLYMA_12G002800	0.313763	0.0144942
GLYMA_18G267200	0.767567	0.0144942
GLYMA_04G002500	0.963688	0.0145947
GLYMA_08G069200	1.05693	0.0145947
GLYMA_08G081100	0.644905	0.0145947
GLYMA_08G184200	0.721555	0.0145947
GLYMA_20G069700	0.413901	0.0145947
GLYMA_14G098700	1.07286	0.014842
GLYMA_06G075100	0.871845	0.0148929
GLYMA_06G103300	0.906459	0.0148929
GLYMA_11G162500	1.8076	0.0148929
GLYMA_11G126300	0.697785	0.0149364
GLYMA_12G129500	2.27894	0.0149364
GLYMA_02G208700	0.32312	0.0150176
GLYMA_10G249200	1.3815	0.015215
GLYMA_07G050100	0.92666	0.0153659
GLYMA_07G137300	0.855332	0.0153659
GLYMA_11G106000	0.83922	0.0153659
GLYMA_13G161500	0.747908	0.0153659
GLYMA_04G093100	0.430497	0.0154208
GLYMA_09G225400	1.21773	0.01549
GLYMA_07G183000	0.381696	0.0155047
GLYMA_08G184400	0.458525	0.0155417
GLYMA_04G247300	1.26291	0.0156079
GLYMA_07G121000	0.420002	0.0156079
GLYMA_17G166900	0.755399	0.0156079
GLYMA_20G137400	4.30532	0.0156079
GLYMA_13G318400	1.57612	0.0157235
GLYMA_11G232100	1.08599	0.0157349
GLYMA_13G265600	1.66333	0.0157349
GLYMA_04G007800	1.07451	0.0160235
GLYMA_08G154900	0.400148	0.0160235
GLYMA_08G335600	0.448361	0.0163659
GLYMA_15G057300	0.957544	0.0164221
GLYMA_04G227700	0.466601	0.0165486
GLYMA_08G021700	0.507299	0.0165486
GLYMA_12G205400	0.313986	0.0165486
GLYMA_17G155400	0.426413	0.0165486
GLYMA_06G194500	0.83505	0.0166689
GLYMA_09G127900	1.45758	0.0166689
GLYMA_14G056100	0.719934	0.0166689
GLYMA_16G211800	0.556251	0.0166689
GLYMA_12G193700	0.978823	0.0168404
GLYMA_20G213500	0.997256	0.0168404
GLYMA_13G257500	0.729774	0.0168737
GLYMA_04G233700	0.25791	0.0169168
GLYMA_03G063900	2.58593	0.0169191
GLYMA_16G128800	0.561618	0.0170005
GLYMA_17G225500	0.661531	0.0170005
GLYMA_09G063400	0.42527	0.0171343
GLYMA_16G003200	0.479715	0.0171748
GLYMA_02G063800	0.755579	0.0172065
GLYMA_05G213400	3.74389	0.0172065
GLYMA_17G186600	0.326506	0.0172065
GLYMA_19G044900	0.548168	0.0174065
GLYMA_01G235000	0.929325	0.0174841
GLYMA_20G077300	0.798936	0.017532
GLYMA_09G195400	0.546898	0.0175371
GLYMA_13G369400	1.04088	0.0176002
GLYMA_05G216400	0.631555	0.0176114
GLYMA_05G200100	3.4057	0.0176658
GLYMA_08G131400	0.72443	0.0176658
GLYMA_01G054000	0.510462	0.0177258
GLYMA_02G296900	0.3315	0.0177258
GLYMA_01G237900	0.682903	0.0179002
GLYMA_14G087300	0.46916	0.017902
GLYMA_11G063900	0.703244	0.0182391
GLYMA_04G205300	0.681941	0.0183714
GLYMA_05G188300	0.73278	0.0183745
GLYMA_07G258700	0.707481	0.0184775
GLYMA_18G054600	0.931959	0.018673
GLYMA_18G154200	8.60827	0.0188239
GLYMA_03G102700	0.413469	0.0192473
GLYMA_06G314100	0.969177	0.0196867
GLYMA_11G029300	0.586393	0.0196867
GLYMA_14G208600	0.323451	0.0196867
GLYMA_16G024300	2.75187	0.0196867
GLYMA_07G195900	0.332599	0.0197399
GLYMA_11G226800	0.375099	0.0197399
GLYMA_20G179700	0.585229	0.0197399
GLYMA_12G184900	0.240954	0.0197715
GLYMA_02G015200	0.935139	0.0198624
GLYMA_05G187700	1.49335	0.0200001
GLYMA_08G108900	0.418226	0.0201821
GLYMA_12G220200	2.05199	0.0204579
GLYMA_01G223800	0.607593	0.0205015
GLYMA_11G028700	0.618082	0.0205326
GLYMA_16G085500	1.16445	0.0205326
GLYMA_01G109300	0.329357	0.0206957
GLYMA_03G167100	0.334041	0.0209849
GLYMA_11G243100	0.620282	0.0209849
GLYMA_10G246800	0.804386	0.0211357
GLYMA_12G044700	1.06075	0.0211357
GLYMA_06G131100	0.336189	0.0212184
GLYMA_18G203800	0.325071	0.0212184
GLYMA_07G001400	1.31828	0.0213358
GLYMA_02G207100	0.842403	0.0213369
GLYMA_14G192500	0.688248	0.0213369
GLYMA_18G195400	1.13264	0.0214495
GLYMA_12G135000	0.55611	0.0214613
GLYMA_15G001900	1.2265	0.0215186
GLYMA_08G086200	1.45211	0.0215996
GLYMA_16G148900	0.828875	0.0216934
GLYMA_02G284900	0.394995	0.0217572
GLYMA_08G093100	0.854846	0.0218037
GLYMA_02G242100	2.14631	0.0218839
GLYMA_03G088900	0.421864	0.0218839
GLYMA_04G037400	1.14092	0.0220182
GLYMA_05G183300	0.725197	0.0220182
GLYMA_08G027100	0.514929	0.0220182
GLYMA_10G168200	1.31192	0.0220182
GLYMA_13G293100	0.504153	0.0220182
GLYMA_15G042100	0.482803	0.0220182
GLYMA_18G074600	0.71657	0.0222252
GLYMA_03G260300	0.757718	0.0223422
GLYMA_06G024100	0.532329	0.022396
GLYMA_06G157200	0.493285	0.022396
GLYMA_09G248000	0.740905	0.022396
GLYMA_14G153500	0.665986	0.022396
GLYMA_20G248900	2.49989	0.022396
GLYMA_11G107100	0.718498	0.0224077
GLYMA_17G126800	0.290654	0.0224786
GLYMA_19G009000	0.477881	0.0224786
GLYMA_02G306800	1.06463	0.0224886
GLYMA_06G035200	6.26182	0.0224886
GLYMA_06G290600	0.339182	0.0225544
GLYMA_07G198600	0.390655	0.0227176
GLYMA_10G001800	0.802836	0.0228792
GLYMA_20G185500	0.706994	0.0228792
GLYMA_08G227400	0.478369	0.0230523
GLYMA_01G215400	0.534468	0.0232076
GLYMA_03G049300	0.711403	0.0236253
GLYMA_07G179700	0.643051	0.0236253
GLYMA_07G202500	0.807045	0.0236253
GLYMA_16G030700	0.36183	0.0236253
GLYMA_17G192100	0.412108	0.0236253
GLYMA_06G209400	0.334732	0.0238936
GLYMA_08G267400	2.57868	0.0239387
GLYMA_01G170200	0.473157	0.0241556
GLYMA_04G249900	1.47917	0.0241556
GLYMA_06G223300	0.603481	0.0241556
GLYMA_07G186700	0.635063	0.0241556
GLYMA_09G270900	1.17451	0.0241556
GLYMA_10G172300	0.363793	0.0241556
GLYMA_13G167800	0.415228	0.0241556
GLYMA_17G035200	0.75015	0.0241556
GLYMA_20G230200	0.932304	0.0241556
GLYMA_19G161100	0.68134	0.0242329
GLYMA_02G111700	0.538605	0.0242735
GLYMA_07G096500	0.559531	0.0243327
GLYMA_10G123200	0.346524	0.0243327
GLYMA_01G214400	1.21587	0.0243403
GLYMA_14G224000	0.464113	0.0244056
GLYMA_02G160900	1.09873	0.024439
GLYMA_05G141000	0.588805	0.0245976
GLYMA_10G223400	0.310735	0.0246478
GLYMA_13G107900	0.474719	0.0249513
GLYMA_01G244400	0.447474	0.0250075
GLYMA_03G194300	2.02423	0.0250379
GLYMA_06G011000	0.279288	0.0252692
GLYMA_07G214900	0.430276	0.0252914
GLYMA_13G309600	1.21903	0.0252914
GLYMA_03G001700	0.789501	0.02536
GLYMA_16G202500	0.67176	0.02536
GLYMA_13G161400	4.84099	0.025385
GLYMA_04G056600	0.492479	0.0253941
GLYMA_14G207800	0.654276	0.0253941
GLYMA_03G205000	0.545728	0.0254746
GLYMA_07G273600	0.893723	0.0254746
GLYMA_13G335500	1.17711	0.0254746
GLYMA_18G156100	0.324129	0.0255456
GLYMA_05G024400	0.808096	0.0255664
GLYMA_14G181800	0.504422	0.0255664
GLYMA_19G008100	0.900111	0.0255714
GLYMA_14G118200	0.635698	0.0256202
GLYMA_03G204500	1.37803	0.0258243
GLYMA_06G076900	0.96622	0.0258474
GLYMA_06G079200	0.925912	0.0258474
GLYMA_10G259500	0.420813	0.0258474
GLYMA_12G018000	0.487249	0.0258474
GLYMA_13G331900	0.449692	0.0262409
GLYMA_07G185700	0.343241	0.0262631
GLYMA_18G152900	0.618328	0.0263766
GLYMA_02G172900	0.295602	0.0263861
GLYMA_10G172000	0.939195	0.0263912
GLYMA_15G057400	1.01671	0.0265027
GLYMA_15G061500	0.689744	0.0265027
GLYMA_05G241000	0.382834	0.0265556
GLYMA_07G172000	0.459719	0.0265556
GLYMA_10G168900	0.86883	0.0265556
GLYMA_17G240500	0.454525	0.0265556
GLYMA_10G016600	0.804062	0.0265611
GLYMA_13G131200	1.20359	0.0266532
GLYMA_20G218100	0.933337	0.0269313
GLYMA_12G018300	1.59529	0.026936
GLYMA_02G252700	0.396072	0.0269966
GLYMA_06G117200	1.48355	0.0269966
GLYMA_04G052800	0.42545	0.0270545
GLYMA_02G142600	1.49449	0.0270614
GLYMA_10G207300	0.334696	0.0270614
GLYMA_02G197600	0.799899	0.027101
GLYMA_19G070600	0.693675	0.027101
GLYMA_11G067700	0.792672	0.027285
GLYMA_19G005200	0.672875	0.0273358
GLYMA_03G234800	0.858358	0.0274256
GLYMA_02G048700	0.637021	0.0275033
GLYMA_14G086300	0.834973	0.0276325
GLYMA_18G104900	1.50215	0.0276325
GLYMA_17G016600	0.701427	0.0277703
GLYMA_15G165000	1.02949	0.0278011
GLYMA_12G095500	0.635764	0.0279237
GLYMA_17G050400	1.01291	0.0279743
GLYMA_U033600	0.63775	0.0281121
GLYMA_09G048400	0.934053	0.0281187
GLYMA_10G057100	0.283978	0.0281619
GLYMA_U028300	1.02007	0.0281619
GLYMA_07G190800	0.755475	0.0283092
GLYMA_17G007200	5.53397	0.0283092
GLYMA_01G159700	0.475028	0.0283479
GLYMA_06G160300	1.86095	0.0285088
GLYMA_11G178200	0.601687	0.0285088
GLYMA_18G106300	0.657229	0.0285088
GLYMA_13G002000	1.00192	0.0285918
GLYMA_05G246500	0.737417	0.0288134
GLYMA_14G136700	0.293856	0.0288134
GLYMA_02G043200	0.616809	0.0288452
GLYMA_11G216500	0.341613	0.0288949
GLYMA_08G023600	0.685746	0.0289703
GLYMA_12G030300	0.881971	0.0289703
GLYMA_10G050800	0.664623	0.0290679
GLYMA_20G110700	0.38173	0.0291706
GLYMA_01G196400	0.755211	0.0293525
GLYMA_10G169800	0.940782	0.0294424
GLYMA_04G223600	0.693599	0.0295397
GLYMA_10G058000	0.298429	0.0298013
GLYMA_12G160000	5.42943	0.0298298
GLYMA_02G231600	0.792772	0.0298533
GLYMA_09G103400	0.260182	0.0298533
GLYMA_12G027200	0.888588	0.0298533
GLYMA_11G030300	0.882478	0.0300286
GLYMA_08G120200	1.15626	0.0300418
GLYMA_17G138500	1.58951	0.0300418
GLYMA_20G112200	0.545918	0.0300808
GLYMA_02G302600	1.41126	0.0300891
GLYMA_12G024500	0.272156	0.0300891
GLYMA_19G185600	3.45995	0.0300891
GLYMA_16G046800	0.672426	0.0302023
GLYMA_17G198700	0.688887	0.030309
GLYMA_03G128600	0.724942	0.0307337
GLYMA_06G042900	0.514606	0.0307337
GLYMA_07G259500	0.285359	0.0307337
GLYMA_08G255800	0.576047	0.0307337
GLYMA_11G048600	0.433641	0.0307337
GLYMA_17G080000	0.502861	0.0307337
GLYMA_13G350500	0.528846	0.0311239
GLYMA_10G090000	0.458822	0.031363
GLYMA_11G069600	0.863981	0.0313787
GLYMA_01G070200	0.456074	0.031523
GLYMA_02G016400	1.31239	0.0315602
GLYMA_12G116300	0.293527	0.0315602
GLYMA_19G076700	0.630674	0.0315602
GLYMA_19G151400	0.611048	0.0315602
GLYMA_02G074500	0.575301	0.0317452
GLYMA_17G062600	0.501937	0.0317452
GLYMA_07G231400	0.793785	0.0319466
GLYMA_01G113200	2.00561	0.0319947
GLYMA_13G114000	0.366799	0.0320308
GLYMA_03G170600	0.238269	0.0325745
GLYMA_06G181600	0.367184	0.0326981
GLYMA_12G065200	0.419873	0.0326981
GLYMA_04G251900	2.37042	0.0327297
GLYMA_15G223800	0.654928	0.0327297
GLYMA_08G334900	0.377826	0.0327907
GLYMA_08G245000	0.660926	0.0327968
GLYMA_13G224700	0.238046	0.0329354
GLYMA_06G029600	1.41	0.0330156
GLYMA_07G189900	0.274132	0.0330391
GLYMA_18G096400	0.349752	0.0330502
GLYMA_01G012800	1.70589	0.0331208
GLYMA_16G024400	3.71885	0.0331517
GLYMA_11G108400	1.41149	0.0335996
GLYMA_04G218400	1.6744	0.0336974
GLYMA_19G211000	0.499343	0.0337253
GLYMA_06G013100	0.360045	0.0338841
GLYMA_17G100800	0.632204	0.0339063
GLYMA_14G187800	0.288556	0.0339944
GLYMA_05G094900	0.769276	0.0340878
GLYMA_01G163100	0.726111	0.0342082
GLYMA_02G212400	0.736455	0.0342259
GLYMA_06G024600	1.88856	0.0342259
GLYMA_06G116100	0.576761	0.0342259
GLYMA_10G277500	0.88495	0.0342259
GLYMA_12G081300	0.686105	0.0342259
GLYMA_18G159800	0.424206	0.0342259
GLYMA_19G235200	0.435119	0.0342259
GLYMA_10G198500	0.496669	0.0344776
GLYMA_02G255500	0.324251	0.034518
GLYMA_10G154200	0.601319	0.0345184
GLYMA_16G156500	0.827297	0.0345654
GLYMA_18G018500	1.18122	0.0346661
GLYMA_14G006300	0.661871	0.0347193
GLYMA_07G272600	2.38817	0.0348245
GLYMA_17G004300	0.299695	0.0348397
GLYMA_20G053200	0.403198	0.0348397
GLYMA_09G231400	0.51048	0.0349416
GLYMA_08G146500	0.315769	0.0351753
GLYMA_06G286700	3.53981	0.0352389
GLYMA_19G158500	0.748747	0.0354893
GLYMA_08G024700	0.730059	0.035553
GLYMA_05G094000	0.299304	0.0355537
GLYMA_12G017000	0.922665	0.0355537
GLYMA_16G033700	0.518707	0.0355537
GLYMA_11G186600	0.513135	0.0355741
GLYMA_15G128300	0.519589	0.035809
GLYMA_18G185800	0.588194	0.0360054
GLYMA_01G139500	0.405678	0.0361533
GLYMA_12G050900	0.618028	0.0361533
GLYMA_12G206800	0.446389	0.0364197
GLYMA_13G177600	0.876562	0.0364858
GLYMA_02G276600	0.364539	0.0364981
GLYMA_08G283400	0.284351	0.0364981
GLYMA_08G129300	0.566709	0.0366291
GLYMA_13G223400	0.65367	0.0366527
GLYMA_19G182400	0.504215	0.03674
GLYMA_06G206400	0.939729	0.0367449
GLYMA_15G112300	0.380694	0.0367449
GLYMA_11G249000	0.407187	0.0368329
GLYMA_06G136700	1.15746	0.0368756
GLYMA_12G132600	5.90475	0.0368756
GLYMA_06G159900	0.448379	0.0369141
GLYMA_19G106700	0.488442	0.0371349
GLYMA_16G028800	0.292776	0.0371891
GLYMA_17G078700	0.618924	0.0372158
GLYMA_02G131200	0.986412	0.0374046
GLYMA_06G125600	0.534251	0.0374404
GLYMA_04G244800	0.765583	0.0375799
GLYMA_13G201400	0.801396	0.0376259
GLYMA_15G150100	1.20404	0.0377733
GLYMA_06G022700	5.66736	0.0378681
GLYMA_12G174700	0.637549	0.038094
GLYMA_14G026300	0.373067	0.0383052
GLYMA_12G181400	0.301001	0.0384731
GLYMA_11G209200	0.359957	0.0384829
GLYMA_14G099000	0.60372	0.0384829
GLYMA_17G081000	0.955885	0.0384829
GLYMA_19G203500	0.608813	0.0384829
GLYMA_11G240000	0.325796	0.0388646
GLYMA_19G260500	0.900428	0.038872
GLYMA_13G350700	0.393281	0.0389422
GLYMA_04G003200	0.460902	0.0390652
GLYMA_03G215300	0.34084	0.0391525
GLYMA_11G239600	0.330988	0.0391845
GLYMA_07G069700	0.435518	0.0392507
GLYMA_02G239700	0.287881	0.0392711
GLYMA_20G074500	0.388653	0.0394733
GLYMA_20G006600	0.728449	0.0395548
GLYMA_15G200600	0.334339	0.0395962
GLYMA_06G138600	0.269125	0.0396347
GLYMA_02G227200	0.370521	0.0398616
GLYMA_12G140100	0.386874	0.0398616
GLYMA_19G120900	0.565107	0.0398616
GLYMA_06G286600	1.80248	0.0400507
GLYMA_11G253200	0.499842	0.0400507
GLYMA_13G295500	0.359448	0.040105
GLYMA_02G079000	0.474199	0.0401699
GLYMA_12G201900	0.241658	0.0401699
GLYMA_02G262100	0.406317	0.040213
GLYMA_18G175300	0.800872	0.040213
GLYMA_14G095000	0.311086	0.0402443
GLYMA_02G244000	2.74186	0.0403037
GLYMA_06G039800	0.748721	0.0403037
GLYMA_10G144100	0.388628	0.0405423
GLYMA_19G212400	1.18499	0.0405423
GLYMA_17G076700	0.289026	0.0405848
GLYMA_12G063400	0.561136	0.0407307
GLYMA_04G246400	1.0153	0.0407351
GLYMA_03G255800	0.437225	0.0410224
GLYMA_19G234100	0.555497	0.0411994
GLYMA_02G202000	1.14972	0.0412352
GLYMA_04G099600	0.506964	0.0412352
GLYMA_07G203600	0.241699	0.0412352
GLYMA_11G093500	0.485952	0.0412352
GLYMA_13G368700	0.708952	0.0412352
GLYMA_17G088900	0.348069	0.0412352
GLYMA_19G207700	0.86814	0.0412352
GLYMA_19G247800	0.734589	0.0412352
GLYMA_20G007900	0.531987	0.0412352
GLYMA_10G040500	0.735651	0.0413684
GLYMA_16G050000	0.298415	0.0413684
GLYMA_05G119100	0.519152	0.041804
GLYMA_07G104500	0.630632	0.041804
GLYMA_14G191500	0.362804	0.0418511
GLYMA_19G216100	0.484692	0.0420793
GLYMA_13G246600	0.41709	0.0420875
GLYMA_13G002200	0.87164	0.0421748
GLYMA_08G022300	0.456973	0.0422303
GLYMA_08G062600	1.30097	0.042316
GLYMA_04G025100	1.20485	0.0423886
GLYMA_09G276400	5.29399	0.0423912
GLYMA_12G055200	0.611818	0.0423912
GLYMA_17G107800	0.542599	0.0423912
GLYMA_13G270600	0.451308	0.0429157
GLYMA_11G092600	0.53647	0.0433351
GLYMA_20G012300	0.326242	0.0433351
GLYMA_13G132400	0.310734	0.0435018
GLYMA_12G177900	0.351557	0.0435179
GLYMA_05G200200	4.21672	0.0436588
GLYMA_15G149000	0.569188	0.0436588
GLYMA_17G202200	0.509473	0.0436649
GLYMA_02G013300	0.725142	0.0437701
GLYMA_02G250900	0.418034	0.0437701
GLYMA_05G245800	0.513587	0.0437701
GLYMA_06G112200	1.0663	0.0437701
GLYMA_06G150900	0.419896	0.0437701
GLYMA_09G038100	0.277112	0.0437701
GLYMA_13G217700	0.403516	0.0437701
GLYMA_14G011500	0.706711	0.0437701
GLYMA_15G042300	0.469712	0.0437701
GLYMA_15G043800	0.684172	0.0437701
GLYMA_18G005700	0.285707	0.0437701
GLYMA_18G111000	0.88392	0.0437701
GLYMA_06G074300	1.07941	0.0438866
GLYMA_15G195500	0.271951	0.0439987
GLYMA_15G088500	0.282531	0.04421
GLYMA_17G021800	0.320106	0.04421
GLYMA_03G129600	0.736821	0.0442286
GLYMA_17G141200	0.638517	0.0442327
GLYMA_17G166000	0.328349	0.0442327
GLYMA_20G184000	0.4757	0.0443128
GLYMA_04G080800	0.239193	0.0443488
GLYMA_20G085500	0.548533	0.0443488
GLYMA_05G088900	5.19244	0.0444318
GLYMA_06G011700	0.597716	0.0444318
GLYMA_10G006200	0.273043	0.0444411
GLYMA_06G010200	0.331196	0.0446672
GLYMA_08G353900	0.316494	0.0446672
GLYMA_19G116100	0.603971	0.0446672
GLYMA_02G201400	0.285777	0.0446899
GLYMA_05G068400	0.456756	0.0446899
GLYMA_04G023900	0.441084	0.0447973
GLYMA_06G135800	0.405204	0.0447973
GLYMA_08G204400	0.372461	0.044969
GLYMA_15G203900	0.282321	0.044969
GLYMA_13G094700	0.361743	0.0450673
GLYMA_04G044800	0.848943	0.0453398
GLYMA_17G094100	0.434268	0.0453398
GLYMA_06G086800	0.513576	0.0457117
GLYMA_13G352100	0.353444	0.0457291
GLYMA_06G064200	0.335461	0.0457782
GLYMA_09G058900	0.546934	0.0458152
GLYMA_02G106000	1.15925	0.0459217
GLYMA_09G162400	0.345891	0.045922
GLYMA_13G254700	0.961944	0.045922
GLYMA_08G266100	0.506215	0.0459812
GLYMA_03G260900	0.267918	0.0460128
GLYMA_13G207000	0.401465	0.0462645
GLYMA_14G039100	0.27124	0.0462645
GLYMA_13G332900	2.60823	0.0462693
GLYMA_11G045000	2.6029	0.0462722
GLYMA_01G243400	1.059	0.0465466
GLYMA_13G047300	0.401684	0.0468555
GLYMA_16G031400	0.919858	0.0468555
GLYMA_18G023600	1.10284	0.0468555
GLYMA_20G230400	1.16934	0.0468555
GLYMA_18G015700	0.471019	0.04687
GLYMA_02G244400	0.472158	0.0469154
GLYMA_19G105700	0.329945	0.0469172
GLYMA_11G103500	0.418856	0.0469533
GLYMA_19G176000	0.617201	0.0469573
GLYMA_16G144900	0.504334	0.047103
GLYMA_14G133100	0.632956	0.0473253
GLYMA_19G125500	0.293522	0.0473841
GLYMA_19G262600	0.553449	0.0475195
GLYMA_12G064400	0.291354	0.0475614
GLYMA_17G224000	0.483253	0.0475614
GLYMA_10G247600	0.728622	0.0477816
GLYMA_08G189600	0.665653	0.048046
GLYMA_13G093800	0.83835	0.0481038
GLYMA_17G071700	3.894	0.0482494
GLYMA_11G250500	0.377551	0.0482843
GLYMA_12G072100	0.381083	0.0484588
GLYMA_13G300300	0.320837	0.048536
GLYMA_10G031200	0.630368	0.048537
GLYMA_07G238300	0.550151	0.0486497
GLYMA_02G263200	0.293953	0.0486778
GLYMA_09G094800	0.261054	0.048792
GLYMA_08G130600	0.451834	0.0488458
GLYMA_08G204500	0.852199	0.0488458
GLYMA_04G244300	0.761965	0.048889
GLYMA_03G214700	0.453426	0.0492866
GLYMA_11G222400	0.824059	0.0492866
GLYMA_06G000600	0.572362	0.0493624
GLYMA_10G147600	0.250701	0.0493624
GLYMA_13G085000	1.04692	0.0493624
GLYMA_15G065400	0.493434	0.0493624
GLYMA_15G128800	0.668264	0.0493624
GLYMA_05G020600	0.52128	0.0493658
GLYMA_08G349000	0.591973	0.049473
GLYMA_06G158800	0.67165	0.0495066
GLYMA_06G030900	0.41507	0.0496317
GLYMA_10G039500	0.436531	0.049671
GLYMA_13G156400	0.446436	0.049671
GLYMA_17G085500	0.503185	0.049716
GLYMA_03G242900	0.760967	0.0498233
GLYMA_19G197200	1.7103	0.0498233

## Sheet: 786 Hg4E02-repressed genes
Gene ID	log2FC	adjusted p value
GLYMA_15G156100	-0.887847	0.000553528
GLYMA_06G169800	-0.537008	0.00110133
GLYMA_02G155600	-1.13148	0.00112695
GLYMA_06G311200	-1.19003	0.00151729
GLYMA_13G279200	-1.16855	0.00152198
GLYMA_13G277000	-0.761358	0.00159066
GLYMA_04G004500	-0.997971	0.00165233
GLYMA_06G055500	-1.67227	0.00165233
GLYMA_10G013700	-1.00756	0.00165233
GLYMA_01G167700	-0.824471	0.00174935
GLYMA_11G078300	-0.750093	0.00195709
GLYMA_13G164300	-0.582984	0.00197842
GLYMA_18G049000	-0.449627	0.00197842
GLYMA_10G032200	-1.8173	0.00215809
GLYMA_12G101200	-0.752886	0.00216234
GLYMA_05G213300	-0.522691	0.00219848
GLYMA_15G274600	-1.11496	0.00223439
GLYMA_20G170500	-0.749611	0.00223439
GLYMA_03G101000	-0.522122	0.00228745
GLYMA_10G231600	-0.972344	0.00238766
GLYMA_19G132700	-1.51613	0.00255769
GLYMA_03G036700	-0.698896	0.00261255
GLYMA_13G043800	-0.746613	0.00261255
GLYMA_13G179600	-0.819711	0.00261255
GLYMA_17G227900	-0.553445	0.00264812
GLYMA_20G169200	-0.969176	0.00267558
GLYMA_19G187400	-0.491854	0.00279919
GLYMA_20G078100	-0.482767	0.00279919
GLYMA_19G212800	-1.05032	0.00287303
GLYMA_04G240800	-1.27658	0.00298859
GLYMA_13G255100	-1.0626	0.00298859
GLYMA_05G070400	-1.05322	0.00322041
GLYMA_20G003500	-0.454979	0.00325329
GLYMA_08G234200	-0.519265	0.00330731
GLYMA_10G147700	-1.13679	0.00363776
GLYMA_06G268700	-0.515715	0.00366438
GLYMA_04G123800	-0.779287	0.00367667
GLYMA_10G058200	-0.620568	0.00369698
GLYMA_01G028100	-0.51202	0.00379467
GLYMA_12G040400	-0.869654	0.00385034
GLYMA_08G125800	-0.73488	0.00405544
GLYMA_16G088400	-0.74099	0.00405544
GLYMA_17G039300	-0.45745	0.00405544
GLYMA_18G184500	-0.481066	0.0041486
GLYMA_17G034700	-0.753416	0.00421501
GLYMA_01G017000	-0.856132	0.00443568
GLYMA_01G115900	-1.85569	0.00455164
GLYMA_08G232400	-1.6703	0.00466874
GLYMA_15G070900	-1.30719	0.00466874
GLYMA_17G061400	-0.8582	0.00466874
GLYMA_02G260800	-0.783148	0.00499495
GLYMA_14G121200	-1.32807	0.00499495
GLYMA_05G022900	-1.5661	0.00504107
GLYMA_13G139200	-0.482688	0.00504107
GLYMA_03G231700	-0.68667	0.00512705
GLYMA_05G150400	-0.839056	0.00552055
GLYMA_03G141700	-0.951814	0.00559626
GLYMA_19G032500	-0.747621	0.00559626
GLYMA_20G236200	-0.709353	0.00559626
GLYMA_01G164800	-0.711139	0.0056252
GLYMA_01G125400	-0.541823	0.00576958
GLYMA_02G157900	-1.65261	0.00576958
GLYMA_03G114600	-1.2278	0.00576958
GLYMA_17G221800	-2.05586	0.00576958
GLYMA_06G265600	-0.513437	0.0064474
GLYMA_11G041300	-0.941032	0.0066166
GLYMA_18G158400	-0.550961	0.0066166
GLYMA_20G210100	-1.02746	0.00681345
GLYMA_20G181900	-0.512356	0.00682241
GLYMA_17G065500	-0.345177	0.00692509
GLYMA_U032500	-0.987777	0.00708683
GLYMA_20G098300	-2.04168	0.00714543
GLYMA_06G062100	-0.907835	0.0072493
GLYMA_06G298600	-1.2162	0.00727191
GLYMA_18G018200	-0.434977	0.00727191
GLYMA_18G289000	-0.525375	0.00727191
GLYMA_19G182300	-0.374461	0.00732517
GLYMA_19G228700	-0.772853	0.00740059
GLYMA_15G084600	-0.558657	0.00745798
GLYMA_19G121600	-0.422333	0.00746441
GLYMA_02G217800	-1.11917	0.00751382
GLYMA_16G069500	-1.91067	0.00751382
GLYMA_01G137700	-1.0088	0.00760926
GLYMA_07G125500	-0.696594	0.00774538
GLYMA_13G223100	-0.548806	0.00778307
GLYMA_13G054800	-0.788171	0.00805492
GLYMA_13G119000	-0.868585	0.00805492
GLYMA_15G142400	-0.722191	0.00810984
GLYMA_05G012300	-0.359028	0.00822794
GLYMA_18G254100	-0.789637	0.00823582
GLYMA_04G208300	-0.593262	0.0084116
GLYMA_18G297100	-0.948625	0.00889329
GLYMA_16G070100	-2.18646	0.00892538
GLYMA_10G152200	-0.541323	0.00907692
GLYMA_17G129600	-0.485944	0.00907692
GLYMA_02G240200	-0.793222	0.0092881
GLYMA_03G099900	-0.35117	0.00935458
GLYMA_04G213900	-1.65108	0.00943222
GLYMA_01G153300	-0.868414	0.00945913
GLYMA_17G052900	-0.680932	0.00966344
GLYMA_20G053400	-0.520036	0.00966344
GLYMA_05G015400	-0.404874	0.00976722
GLYMA_04G175300	-0.407661	0.00977895
GLYMA_01G019800	-0.462495	0.00980653
GLYMA_07G155500	-0.423719	0.00987522
GLYMA_10G242600	-0.461947	0.00994787
GLYMA_02G170500	-0.350452	0.00997776
GLYMA_08G060300	-0.348817	0.00999068
GLYMA_10G188500	-0.680811	0.0100301
GLYMA_09G013700	-0.578018	0.0101305
GLYMA_03G165900	-1.58078	0.0103301
GLYMA_08G318000	-0.342719	0.0103301
GLYMA_03G029400	-1.05303	0.0105129
GLYMA_04G194000	-0.364579	0.0105129
GLYMA_11G152200	-0.892669	0.0105129
GLYMA_17G153000	-0.771821	0.0105232
GLYMA_08G093200	-0.467808	0.0106141
GLYMA_10G208800	-0.469371	0.0107571
GLYMA_18G287800	-0.993164	0.0107807
GLYMA_15G007200	-0.377703	0.010825
GLYMA_15G098200	-0.451141	0.0108575
GLYMA_20G087000	-0.80451	0.0109021
GLYMA_02G163200	-0.912319	0.0109438
GLYMA_04G197300	-0.62792	0.0109518
GLYMA_18G013100	-0.344632	0.0109608
GLYMA_15G071600	-0.450747	0.0111759
GLYMA_16G069700	-2.31535	0.0111759
GLYMA_08G250300	-1.93902	0.0112687
GLYMA_17G213600	-0.430687	0.0113491
GLYMA_08G118900	-0.521265	0.0113729
GLYMA_01G057700	-3.38421	0.0113781
GLYMA_08G107300	-0.793792	0.0114396
GLYMA_03G214100	-0.716559	0.01156
GLYMA_15G064900	-0.718809	0.01156
GLYMA_07G121900	-0.355353	0.0119778
GLYMA_09G043400	-1.33703	0.0119778
GLYMA_10G042100	-1.30121	0.0119778
GLYMA_11G243500	-0.510734	0.0119778
GLYMA_19G035800	-0.640904	0.0119778
GLYMA_05G019400	-0.331236	0.0120153
GLYMA_10G016500	-0.86687	0.0121923
GLYMA_18G009700	-1.00617	0.0123566
GLYMA_02G309500	-1.05016	0.0127368
GLYMA_09G199100	-0.377918	0.0127368
GLYMA_14G070500	-0.519273	0.0127368
GLYMA_07G122800	-0.367689	0.0127766
GLYMA_07G257700	-0.693056	0.0127766
GLYMA_01G157000	-0.463641	0.0128015
GLYMA_06G122600	-0.945243	0.0128015
GLYMA_17G065200	-0.825531	0.0128015
GLYMA_20G223200	-0.63199	0.0128015
GLYMA_09G069500	-0.563603	0.0128293
GLYMA_20G248000	-0.484666	0.0128293
GLYMA_05G029800	-0.514805	0.0129447
GLYMA_10G042000	-1.90333	0.0129447
GLYMA_10G201100	-1.0977	0.0129447
GLYMA_13G236600	-0.564853	0.0129447
GLYMA_09G202600	-0.620143	0.0129546
GLYMA_11G087900	-0.484477	0.0129546
GLYMA_03G249800	-0.381926	0.0131433
GLYMA_08G297900	-0.421214	0.0131433
GLYMA_05G182100	-1.78829	0.0133351
GLYMA_02G298300	-0.994258	0.013403
GLYMA_16G016300	-0.556236	0.013403
GLYMA_16G095700	-0.390079	0.013403
GLYMA_17G117200	-2.15722	0.013403
GLYMA_03G167200	-0.285048	0.0134186
GLYMA_02G141700	-2.08832	0.0134232
GLYMA_08G022800	-1.15629	0.0134232
GLYMA_11G074700	-1.92329	0.0134232
GLYMA_14G211300	-2.17913	0.0134232
GLYMA_05G057800	-0.624505	0.0134599
GLYMA_12G001700	-0.361293	0.0139376
GLYMA_10G229400	-0.602295	0.0140382
GLYMA_17G106600	-0.381834	0.0141073
GLYMA_01G124700	-0.460976	0.0141119
GLYMA_13G054700	-0.66601	0.0141119
GLYMA_08G336800	-0.376142	0.0141941
GLYMA_13G248500	-0.413573	0.014304
GLYMA_01G200500	-0.476281	0.0143209
GLYMA_05G196200	-1.45662	0.0143209
GLYMA_05G204800	-1.92261	0.0143209
GLYMA_11G178300	-0.524232	0.0143209
GLYMA_11G223200	-0.664904	0.0143512
GLYMA_06G213600	-0.552724	0.0145947
GLYMA_15G016300	-1.27096	0.0145947
GLYMA_16G025900	-0.489117	0.0145947
GLYMA_19G115300	-1.56074	0.0145947
GLYMA_05G103600	-0.716322	0.0146998
GLYMA_16G177900	-0.498545	0.0146998
GLYMA_12G155900	-0.531374	0.0148929
GLYMA_17G073500	-0.29836	0.0148929
GLYMA_16G204600	-0.936796	0.0149364
GLYMA_01G198500	-0.429877	0.0150176
GLYMA_01G006500	-0.582706	0.0151598
GLYMA_02G146100	-0.818687	0.0152839
GLYMA_08G150700	-0.55729	0.0152839
GLYMA_18G258400	-0.895881	0.0152894
GLYMA_18G063500	-0.955109	0.0153812
GLYMA_18G249100	-0.672035	0.015424
GLYMA_17G016300	-1.12596	0.0154733
GLYMA_10G004800	-0.524122	0.0155227
GLYMA_06G031000	-1.85008	0.0156079
GLYMA_05G068600	-0.431699	0.0157585
GLYMA_15G055700	-0.403928	0.0157585
GLYMA_18G016400	-0.549963	0.0157585
GLYMA_18G084000	-0.552394	0.0157585
GLYMA_07G153100	-0.930785	0.0158252
GLYMA_14G003200	-0.613698	0.0159272
GLYMA_03G250800	-0.541484	0.0160235
GLYMA_05G034500	-0.813743	0.0160965
GLYMA_13G095300	-0.797227	0.0161528
GLYMA_02G064300	-1.4341	0.0162534
GLYMA_15G092400	-0.334558	0.0162534
GLYMA_16G212900	-0.369325	0.0162534
GLYMA_19G020000	-0.327627	0.0162534
GLYMA_10G252800	-0.423002	0.0163108
GLYMA_09G092100	-0.9006	0.0164352
GLYMA_17G128200	-0.425387	0.0164352
GLYMA_04G020100	-0.654153	0.0165486
GLYMA_15G101600	-1.03772	0.0165486
GLYMA_03G245200	-0.367028	0.0165924
GLYMA_17G256900	-0.441162	0.0166689
GLYMA_08G141500	-0.416661	0.016695
GLYMA_13G372200	-0.971907	0.0168404
GLYMA_13G322100	-0.577708	0.0169091
GLYMA_15G208600	-1.33613	0.0169091
GLYMA_17G109600	-0.297288	0.0169091
GLYMA_10G204000	-0.430367	0.0169335
GLYMA_15G149700	-1.12201	0.0171101
GLYMA_01G036500	-0.423617	0.0172177
GLYMA_20G239300	-0.423893	0.0175163
GLYMA_09G062900	-0.675803	0.0175371
GLYMA_14G073200	-1.04202	0.0175465
GLYMA_03G187700	-0.360432	0.0175696
GLYMA_08G334000	-0.309535	0.0176114
GLYMA_17G065000	-0.792936	0.0176114
GLYMA_18G066500	-0.501993	0.0176419
GLYMA_14G056700	-0.754031	0.0177258
GLYMA_03G262300	-2.08156	0.0182336
GLYMA_13G042200	-0.546889	0.0182399
GLYMA_10G170800	-0.332199	0.0183592
GLYMA_01G093100	-0.489526	0.018387
GLYMA_01G183300	-0.481201	0.0184678
GLYMA_06G157400	-0.335873	0.0184775
GLYMA_08G065800	-0.811777	0.0184983
GLYMA_04G064600	-0.590321	0.0185209
GLYMA_14G031800	-1.67679	0.0185209
GLYMA_03G122500	-0.452278	0.0185465
GLYMA_09G148400	-0.561702	0.0186689
GLYMA_11G244000	-0.331601	0.0187381
GLYMA_01G013900	-0.5209	0.0188239
GLYMA_01G221900	-1.15989	0.01886
GLYMA_11G057200	-0.84477	0.01886
GLYMA_17G064600	-0.43755	0.01886
GLYMA_15G217700	-0.669223	0.0191204
GLYMA_18G236300	-0.398646	0.0192473
GLYMA_01G172600	-0.314483	0.0194027
GLYMA_15G248200	-0.29726	0.0194371
GLYMA_11G227300	-0.295564	0.0194585
GLYMA_06G020400	-1.45901	0.0194844
GLYMA_14G201500	-0.412998	0.0195603
GLYMA_12G222200	-1.30428	0.0196867
GLYMA_09G163800	-2.14594	0.0197399
GLYMA_02G028700	-1.02292	0.0198624
GLYMA_07G255800	-1.53532	0.0198624
GLYMA_07G129200	-0.810916	0.0198779
GLYMA_10G021400	-0.564278	0.0200152
GLYMA_18G217100	-0.593864	0.0202978
GLYMA_04G196000	-0.360206	0.0204302
GLYMA_19G213100	-1.6001	0.0204302
GLYMA_01G203300	-0.435799	0.0206773
GLYMA_18G105900	-0.55989	0.0206957
GLYMA_01G098400	-0.603965	0.0208019
GLYMA_10G249000	-1.41432	0.0208228
GLYMA_10G267700	-0.334334	0.0208228
GLYMA_16G020700	-0.400529	0.0208228
GLYMA_07G143900	-0.832803	0.0211357
GLYMA_09G186400	-0.459072	0.0211357
GLYMA_13G008000	-0.458529	0.0212184
GLYMA_13G183900	-0.307857	0.0212184
GLYMA_16G088700	-0.559026	0.0212184
GLYMA_18G126500	-0.539464	0.021319
GLYMA_01G031900	-0.430126	0.0213358
GLYMA_06G183600	-1.05015	0.0213358
GLYMA_03G045600	-0.536329	0.0213369
GLYMA_03G244800	-0.359497	0.0213369
GLYMA_13G242600	-0.94925	0.0213369
GLYMA_15G046400	-0.474584	0.0213369
GLYMA_17G227800	-0.369672	0.0213369
GLYMA_02G016100	-0.734537	0.0213801
GLYMA_04G223300	-0.654484	0.0214104
GLYMA_08G100800	-0.464592	0.0214613
GLYMA_07G095200	-0.664124	0.0214626
GLYMA_02G223700	-0.368371	0.0216934
GLYMA_15G211800	-0.486178	0.0217233
GLYMA_19G203900	-0.737964	0.0217605
GLYMA_10G203700	-0.540816	0.0218037
GLYMA_11G027100	-0.45814	0.0218037
GLYMA_12G145400	-0.711026	0.0218037
GLYMA_18G082300	-0.581518	0.0218037
GLYMA_06G298700	-1.31095	0.0218839
GLYMA_03G202100	-0.63886	0.0220182
GLYMA_09G172500	-0.475986	0.0220182
GLYMA_13G244600	-0.380438	0.0220182
GLYMA_14G041800	-0.462212	0.022078
GLYMA_15G251800	-0.7488	0.0222676
GLYMA_07G143100	-0.427172	0.022396
GLYMA_08G333900	-0.377531	0.022396
GLYMA_09G171600	-0.26987	0.022396
GLYMA_10G221000	-0.606102	0.022396
GLYMA_15G088000	-0.494468	0.022396
GLYMA_02G305900	-0.350834	0.0224077
GLYMA_04G128700	-0.485878	0.0224157
GLYMA_11G246200	-0.584449	0.022541
GLYMA_18G287600	-0.359666	0.0227086
GLYMA_08G179700	-0.929026	0.0228792
GLYMA_10G055300	-0.333867	0.0228792
GLYMA_13G327700	-3.18453	0.0228792
GLYMA_14G217900	-0.479214	0.0228792
GLYMA_16G044600	-0.288369	0.023004
GLYMA_13G169500	-1.41587	0.023038
GLYMA_19G141200	-0.459332	0.023038
GLYMA_10G018700	-0.398849	0.0230523
GLYMA_10G256100	-1.49894	0.0230523
GLYMA_05G068500	-0.841	0.0232076
GLYMA_08G339500	-0.519676	0.0232076
GLYMA_05G046000	-0.372853	0.0233072
GLYMA_07G129000	-1.67848	0.0234401
GLYMA_04G229900	-0.321949	0.0236253
GLYMA_11G212300	-0.556002	0.0236253
GLYMA_01G115500	-0.870529	0.0237362
GLYMA_08G139200	-0.911004	0.0238936
GLYMA_07G045500	-0.453554	0.0239512
GLYMA_02G133200	-0.508878	0.0239994
GLYMA_18G130700	-0.5005	0.0241505
GLYMA_07G073300	-0.540896	0.0241556
GLYMA_08G169700	-1.26779	0.0241556
GLYMA_09G156200	-0.912087	0.0241556
GLYMA_09G179400	-0.430734	0.0241556
GLYMA_13G129400	-0.866196	0.0241556
GLYMA_14G007100	-0.332636	0.0241556
GLYMA_16G200600	-0.792997	0.0241556
GLYMA_17G132400	-0.686622	0.0241556
GLYMA_17G213700	-0.494016	0.0241556
GLYMA_02G234200	-0.781593	0.0242064
GLYMA_10G289700	-0.341765	0.0242064
GLYMA_13G147500	-0.496373	0.0242735
GLYMA_19G231200	-0.582998	0.0243327
GLYMA_17G065100	-0.831667	0.0243348
GLYMA_09G008600	-0.310441	0.0244056
GLYMA_09G285100	-0.318525	0.0244056
GLYMA_05G144600	-0.984309	0.024439
GLYMA_16G062000	-1.48487	0.0244733
GLYMA_02G101100	-0.827845	0.0245976
GLYMA_08G043000	-0.37038	0.0245976
GLYMA_10G194500	-0.311759	0.0245976
GLYMA_18G287900	-0.426443	0.0246018
GLYMA_05G013200	-0.46859	0.0246478
GLYMA_12G090000	-6.97353	0.0246478
GLYMA_06G317700	-0.387178	0.024651
GLYMA_06G302100	-0.633522	0.0247118
GLYMA_10G134100	-1.82065	0.0248867
GLYMA_01G134600	-0.656162	0.0249513
GLYMA_03G223600	-0.919229	0.0250075
GLYMA_09G137000	-0.434851	0.0250075
GLYMA_07G173000	-0.393683	0.025264
GLYMA_09G146500	-0.491298	0.0253154
GLYMA_17G104800	-0.34756	0.0255664
GLYMA_20G195900	-0.691278	0.0256202
GLYMA_17G187300	-1.49916	0.0257887
GLYMA_06G315100	-0.342132	0.0258194
GLYMA_08G109000	-0.442616	0.0258194
GLYMA_01G025500	-0.448769	0.0258474
GLYMA_04G042500	-1.19463	0.0258474
GLYMA_05G138100	-0.681121	0.0258474
GLYMA_15G021100	-0.513524	0.0258474
GLYMA_16G037600	-1.88723	0.0258474
GLYMA_19G006200	-1.18102	0.0258474
GLYMA_19G046400	-0.408334	0.0258474
GLYMA_03G122600	-0.764337	0.0263001
GLYMA_17G254200	-0.331112	0.0263123
GLYMA_06G031100	-2.52014	0.0263766
GLYMA_15G063100	-0.44203	0.0265027
GLYMA_13G231700	-1.01845	0.0265556
GLYMA_15G246800	-0.406132	0.0265556
GLYMA_10G008500	-0.671368	0.0265659
GLYMA_13G051900	-0.6061	0.0265659
GLYMA_16G205200	-2.02314	0.0268889
GLYMA_02G008000	-0.428345	0.0269764
GLYMA_07G144000	-1.28676	0.0269966
GLYMA_14G121400	-1.09268	0.0269966
GLYMA_15G048500	-1.42027	0.0269966
GLYMA_07G004300	-0.391764	0.0270614
GLYMA_18G040700	-0.459168	0.027101
GLYMA_07G043100	-0.735356	0.0276325
GLYMA_06G314700	-0.561251	0.0277703
GLYMA_17G217200	-0.871441	0.0279237
GLYMA_18G295300	-0.511036	0.0279237
GLYMA_19G144200	-0.318759	0.0279404
GLYMA_07G083100	-0.425542	0.0279743
GLYMA_18G026600	-0.686675	0.0280411
GLYMA_04G030900	-1.16463	0.0281272
GLYMA_20G228900	-0.240026	0.0281272
GLYMA_01G008500	-0.293665	0.0281619
GLYMA_05G158200	-0.836128	0.0282029
GLYMA_01G130800	-0.713195	0.0283092
GLYMA_01G163000	-0.329388	0.0283092
GLYMA_03G120700	-0.479018	0.0283092
GLYMA_07G094900	-1.10489	0.0283092
GLYMA_09G119900	-0.6665	0.0283092
GLYMA_09G153900	-1.18473	0.0283092
GLYMA_10G060000	-0.3003	0.0283092
GLYMA_10G126700	-0.323812	0.0283092
GLYMA_10G183000	-1.99254	0.0283092
GLYMA_11G235000	-1.65365	0.0283092
GLYMA_13G101300	-0.838271	0.0283092
GLYMA_13G152800	-0.442582	0.0283092
GLYMA_15G069100	-0.334515	0.0283092
GLYMA_16G222200	-0.47188	0.0283092
GLYMA_17G097000	-0.363513	0.0283092
GLYMA_20G054900	-0.720014	0.0283092
GLYMA_01G215100	-0.457927	0.0283479
GLYMA_01G190300	-0.360505	0.0285088
GLYMA_05G104800	-0.960595	0.0285088
GLYMA_09G204200	-0.387787	0.0285088
GLYMA_13G206700	-0.427325	0.0285088
GLYMA_14G080400	-0.519992	0.0285088
GLYMA_08G237400	-0.711762	0.0286645
GLYMA_13G051100	-0.632612	0.0288134
GLYMA_17G034800	-0.432726	0.0288452
GLYMA_09G156700	-1.13876	0.0289703
GLYMA_17G092800	-0.766968	0.0290918
GLYMA_15G111300	-0.381868	0.0291095
GLYMA_03G130700	-0.661537	0.0292331
GLYMA_19G000700	-0.534916	0.0294095
GLYMA_20G235100	-0.285474	0.0294373
GLYMA_08G114400	-1.159	0.0297216
GLYMA_16G142500	-0.395046	0.0297288
GLYMA_18G187300	-0.443552	0.0297288
GLYMA_15G079900	-1.42118	0.0298013
GLYMA_20G034200	-0.714312	0.0298154
GLYMA_15G256300	-0.402271	0.0298533
GLYMA_02G144500	-0.399199	0.030015
GLYMA_11G058100	-0.424206	0.0300891
GLYMA_13G358900	-0.374523	0.0300891
GLYMA_15G261200	-0.264586	0.0300891
GLYMA_11G201800	-0.457413	0.0302023
GLYMA_01G144900	-0.497975	0.0304292
GLYMA_02G298500	-0.553322	0.0304292
GLYMA_03G074000	-0.663982	0.0304292
GLYMA_12G010500	-0.436652	0.0304292
GLYMA_03G084200	-0.469435	0.0305297
GLYMA_17G236800	-0.547112	0.0306035
GLYMA_19G115600	-1.4823	0.0306035
GLYMA_07G186600	-0.549067	0.0307337
GLYMA_10G000300	-1.287	0.0307337
GLYMA_13G001800	-1.30553	0.0307337
GLYMA_15G156700	-0.577228	0.0307337
GLYMA_17G200900	-0.547686	0.0307337
GLYMA_20G070100	-1.15699	0.03097
GLYMA_06G142000	-0.610728	0.0314305
GLYMA_03G048500	-0.281455	0.0314398
GLYMA_13G282700	-0.290436	0.0314398
GLYMA_16G026900	-0.253803	0.0314409
GLYMA_05G222400	-1.38926	0.031523
GLYMA_08G285500	-0.650384	0.031523
GLYMA_17G041200	-0.642305	0.0315413
GLYMA_20G026800	-0.31494	0.0316453
GLYMA_05G135000	-0.513102	0.0317452
GLYMA_06G155800	-0.293089	0.0318452
GLYMA_11G232200	-0.262264	0.0319466
GLYMA_12G032900	-0.255986	0.0319466
GLYMA_15G082400	-0.774014	0.0319466
GLYMA_06G065900	-0.614636	0.0325745
GLYMA_17G146900	-2.88751	0.0325745
ENSRNA050000762	-0.732232	0.0326526
GLYMA_17G124000	-0.401731	0.0326981
GLYMA_13G097100	-0.509602	0.0327297
GLYMA_07G123000	-0.537196	0.0327907
GLYMA_08G285900	-0.369692	0.0327907
GLYMA_09G054600	-0.952908	0.0328165
GLYMA_10G049100	-0.300069	0.0328889
GLYMA_10G249100	-0.382959	0.0329354
GLYMA_04G086800	-0.263737	0.0330391
GLYMA_11G082500	-0.5759	0.0330391
GLYMA_07G039900	-0.325863	0.0331208
GLYMA_13G080600	-4.63376	0.0331208
GLYMA_13G338300	-0.381322	0.0331208
GLYMA_01G114400	-0.439842	0.0331517
GLYMA_07G267400	-0.501206	0.0331517
GLYMA_19G139700	-0.775472	0.0331517
GLYMA_08G022600	-0.334149	0.0333469
GLYMA_17G052800	-0.299455	0.0334777
GLYMA_U004700	-0.926192	0.033582
GLYMA_01G129500	-0.858786	0.0335996
GLYMA_14G056500	-0.670558	0.0335996
GLYMA_17G036100	-1.33362	0.0336744
GLYMA_15G198900	-1.09444	0.0336974
GLYMA_01G141100	-0.657865	0.0338839
GLYMA_02G064400	-1.70177	0.0340878
GLYMA_20G114200	-1.36712	0.0340878
GLYMA_05G237500	-0.749136	0.0342162
GLYMA_10G210000	-0.521794	0.0342162
GLYMA_11G054800	-0.454754	0.0343649
GLYMA_15G115100	-0.301618	0.0344945
GLYMA_03G131200	-0.735807	0.0345307
GLYMA_15G062400	-0.790351	0.0345439
GLYMA_02G298200	-0.43613	0.0346661
GLYMA_10G236100	-0.371499	0.0346661
GLYMA_10G214200	-0.587468	0.0348245
GLYMA_04G036100	-0.423693	0.0348397
GLYMA_18G204200	-0.629232	0.0348397
GLYMA_18G033200	-1.81048	0.0349074
GLYMA_09G052700	-0.273477	0.0350694
GLYMA_03G144500	-0.731315	0.0351628
GLYMA_12G218500	-0.972036	0.0351628
GLYMA_05G165800	-0.599899	0.0353244
GLYMA_10G017600	-0.581276	0.0355079
GLYMA_14G201700	-0.68782	0.0355187
GLYMA_15G029900	-0.534218	0.0355187
GLYMA_16G109300	-0.470331	0.0355187
GLYMA_03G130800	-0.360245	0.0355537
GLYMA_07G129400	-0.538626	0.0355537
GLYMA_07G136800	-0.407187	0.0355537
GLYMA_09G150500	-0.546012	0.0355537
GLYMA_10G186600	-0.40733	0.0355537
GLYMA_13G301400	-1.00775	0.0355537
GLYMA_14G166000	-0.268556	0.0355537
GLYMA_14G194100	-0.304911	0.0355537
GLYMA_16G153700	-0.499764	0.0355537
GLYMA_17G065700	-0.38319	0.0355537
GLYMA_20G044100	-0.526718	0.0355537
GLYMA_02G086100	-0.452253	0.0356602
GLYMA_08G005900	-0.400993	0.035809
GLYMA_08G064400	-1.69991	0.0358824
GLYMA_14G207200	-0.322636	0.0358824
GLYMA_15G008700	-0.397717	0.0359172
GLYMA_12G218300	-1.37412	0.035992
GLYMA_12G074800	-0.281046	0.0361533
GLYMA_14G069200	-0.466421	0.0362643
GLYMA_01G160100	-4.73498	0.036283
GLYMA_10G156100	-0.493283	0.036283
GLYMA_08G193900	-0.442581	0.0363668
GLYMA_06G297800	-1.416	0.0364642
GLYMA_09G062600	-0.863352	0.0364981
GLYMA_13G152100	-0.405125	0.0364981
GLYMA_13G327900	-2.5788	0.0364981
GLYMA_17G147200	-2.18423	0.0364981
GLYMA_14G184800	-0.943322	0.036621
GLYMA_03G198900	-1.04474	0.0367449
GLYMA_12G001800	-0.276455	0.0367449
GLYMA_16G125100	-0.407248	0.0367449
GLYMA_04G065000	-0.370908	0.0369141
GLYMA_15G036200	-0.391857	0.0369739
GLYMA_13G369800	-0.374607	0.0371349
GLYMA_20G202200	-0.407263	0.0372103
GLYMA_07G048100	-0.723178	0.0373969
GLYMA_07G078900	-0.601082	0.0374046
GLYMA_07G185000	-0.432823	0.0374046
GLYMA_16G038100	-1.94925	0.0374254
GLYMA_01G040900	-0.47719	0.0374404
GLYMA_06G170100	-0.316712	0.037447
GLYMA_03G065100	-0.652767	0.0375044
GLYMA_11G157900	-0.636725	0.0375044
GLYMA_14G129500	-0.438907	0.0376259
GLYMA_08G063400	-0.299878	0.0377059
GLYMA_08G147700	-1.26261	0.0377059
GLYMA_13G147600	-0.786401	0.0377059
GLYMA_16G023000	-0.400138	0.0377059
GLYMA_06G090800	-0.38551	0.0377733
GLYMA_20G123500	-0.293763	0.0377733
GLYMA_17G179300	-1.0219	0.0377941
GLYMA_01G083000	-0.438214	0.0378518
GLYMA_16G009000	-0.466128	0.0379218
GLYMA_13G266100	-0.39438	0.0380534
GLYMA_05G211600	-0.467255	0.0380653
GLYMA_11G224600	-0.954967	0.0380653
GLYMA_07G096100	-0.892364	0.0380664
GLYMA_16G041200	-0.360593	0.0382008
GLYMA_19G041300	-0.607483	0.0383052
GLYMA_14G090400	-1.03284	0.0384829
GLYMA_16G008500	-0.552734	0.0386034
GLYMA_11G252100	-0.972236	0.0386143
GLYMA_17G188800	-0.821996	0.0386143
GLYMA_05G148700	-1.16153	0.038721
GLYMA_10G028700	-0.254099	0.038721
GLYMA_14G003800	-0.661266	0.038721
GLYMA_20G013400	-0.538061	0.038721
GLYMA_U045500	-0.9922	0.0387457
GLYMA_11G123300	-1.83025	0.0388589
GLYMA_18G229400	-0.473344	0.0389349
GLYMA_02G171600	-1.33652	0.0389422
GLYMA_11G090200	-0.352286	0.0389983
GLYMA_20G068000	-1.22663	0.0390652
GLYMA_08G341300	-0.773666	0.0391845
GLYMA_14G003400	-2.59734	0.0392711
GLYMA_18G032000	-0.426319	0.0392711
GLYMA_08G097900	-0.36189	0.0392711
GLYMA_13G125000	-0.239099	0.0392741
GLYMA_06G184900	-0.55101	0.0393479
GLYMA_17G092700	-0.31529	0.0394177
GLYMA_06G197600	-0.307832	0.0394733
GLYMA_06G299000	-1.3669	0.0394733
GLYMA_17G007900	-1.11969	0.0395974
GLYMA_01G046500	-0.404825	0.0397189
GLYMA_01G208900	-1.27857	0.0397189
GLYMA_02G182300	-0.44019	0.0398616
GLYMA_10G130500	-4.82075	0.0398616
GLYMA_13G262900	-7.03564	0.0398616
GLYMA_15G201600	-0.396705	0.0398616
GLYMA_16G029000	-0.408275	0.0398616
GLYMA_03G189700	-0.843285	0.0398716
GLYMA_03G234700	-0.36284	0.0398716
GLYMA_18G272400	-2.37626	0.0398716
GLYMA_13G119100	-0.470192	0.0399483
GLYMA_19G114000	-0.23385	0.0399729
GLYMA_03G085900	-0.421058	0.0399815
GLYMA_13G059300	-0.375055	0.04005
GLYMA_02G263900	-0.705743	0.0400507
GLYMA_13G157300	-0.368228	0.0400507
GLYMA_07G047600	-4.40757	0.0401699
GLYMA_09G071800	-0.372407	0.0401699
GLYMA_13G042300	-0.318201	0.0401699
GLYMA_13G270400	-0.471446	0.0401699
GLYMA_18G037000	-0.351672	0.0401699
GLYMA_16G145600	-0.499144	0.0402155
GLYMA_14G176400	-0.50721	0.0402443
GLYMA_11G247600	-0.360129	0.0403037
GLYMA_12G221100	-5.8041	0.0404348
GLYMA_18G050700	-0.363357	0.0404348
GLYMA_03G058500	-1.48379	0.0404661
GLYMA_15G194300	-2.34366	0.0404661
GLYMA_13G137500	-0.321401	0.0405423
GLYMA_07G075700	-2.13677	0.0408829
GLYMA_13G267500	-2.04663	0.0410623
GLYMA_15G272600	-0.413884	0.0411534
GLYMA_19G123800	-1.33365	0.0411651
GLYMA_03G189100	-0.691335	0.0412352
GLYMA_08G156500	-0.371593	0.0412352
GLYMA_15G064500	-0.538856	0.0412352
GLYMA_16G121700	-1.13735	0.0412352
GLYMA_01G165000	-0.944975	0.0412477
GLYMA_19G108400	-0.322617	0.0413409
GLYMA_14G220000	-0.601737	0.0415422
GLYMA_07G063600	-0.336206	0.0415582
GLYMA_13G043500	-0.400849	0.0416162
GLYMA_17G218200	-0.659081	0.0416403
GLYMA_08G002000	-0.448437	0.041708
GLYMA_18G097000	-0.472752	0.0417352
GLYMA_03G189600	-1.52361	0.0417866
GLYMA_13G100200	-0.262286	0.0417872
GLYMA_04G222100	-0.776846	0.0418511
GLYMA_20G111600	-0.408648	0.0418511
GLYMA_12G173300	-1.28318	0.0420387
GLYMA_08G295600	-1.07703	0.0420793
GLYMA_02G247000	-0.511176	0.0423912
GLYMA_04G032800	-0.472022	0.0423912
GLYMA_05G034600	-0.312744	0.0429157
GLYMA_18G008600	-1.03511	0.0429157
GLYMA_18G257700	-0.709535	0.0429499
GLYMA_13G362200	-0.716248	0.0429672
GLYMA_11G147100	-0.479228	0.0431224
GLYMA_17G121400	-0.478432	0.0432063
GLYMA_02G178300	-0.392357	0.0433351
GLYMA_06G149200	-0.264364	0.0433351
GLYMA_06G263700	-0.634706	0.0433351
GLYMA_08G139800	-1.46328	0.0433351
GLYMA_08G151100	-0.568014	0.0433351
GLYMA_09G128500	-0.324832	0.0433351
GLYMA_18G293200	-0.831232	0.0433351
GLYMA_19G250700	-0.45345	0.0433351
GLYMA_17G110300	-0.385381	0.0434165
GLYMA_14G113400	-0.518268	0.0435179
GLYMA_06G260700	-0.437291	0.0436554
GLYMA_09G198900	-0.877343	0.0436649
GLYMA_13G357800	-0.307941	0.0436649
GLYMA_03G082100	-0.697316	0.0437701
GLYMA_05G132900	-0.445395	0.0437701
GLYMA_05G170400	-1.91632	0.0437701
GLYMA_05G236300	-0.707821	0.0437701
GLYMA_06G102700	-0.285224	0.0437701
GLYMA_06G196200	-0.279722	0.0437701
GLYMA_06G265500	-0.855176	0.0437701
GLYMA_07G068900	-0.348828	0.0437701
GLYMA_08G351900	-0.28917	0.0437701
GLYMA_10G111700	-0.38417	0.0437701
GLYMA_10G182000	-0.327305	0.0437701
GLYMA_10G200700	-0.27485	0.0437701
GLYMA_15G070700	-0.371648	0.0437701
GLYMA_15G230900	-0.486281	0.0437701
GLYMA_18G206000	-0.295238	0.0437701
GLYMA_18G271500	-0.632277	0.0437701
GLYMA_01G006200	-0.522518	0.0439267
GLYMA_01G165300	-0.972304	0.0439267
GLYMA_15G231100	-0.423395	0.0439267
GLYMA_13G154900	-0.352264	0.04421
GLYMA_03G005000	-0.30336	0.0442327
GLYMA_18G167600	-2.10812	0.0443128
GLYMA_07G039600	-0.411311	0.0443488
GLYMA_08G024600	-0.243835	0.0444318
GLYMA_16G144100	-2.02768	0.0444318
GLYMA_18G017800	-0.301222	0.0445028
GLYMA_07G204000	-0.561839	0.0446555
GLYMA_10G236200	-0.293519	0.0446899
GLYMA_11G129100	-0.578191	0.0446899
GLYMA_02G277700	-0.63372	0.0447973
GLYMA_01G180800	-1.28801	0.044969
GLYMA_15G193200	-0.408626	0.044969
GLYMA_10G270800	-0.353208	0.0449954
GLYMA_07G155100	-2.39157	0.0451813
GLYMA_13G064300	-0.735341	0.0452847
GLYMA_04G073100	-0.371462	0.0453398
GLYMA_02G234000	-1.2715	0.0454881
GLYMA_20G236900	-0.601846	0.0456091
GLYMA_20G129900	-0.485595	0.0457117
GLYMA_04G142800	-1.06615	0.0457149
GLYMA_11G121700	-1.03752	0.0457291
GLYMA_13G275300	-0.636308	0.0457782
GLYMA_04G065900	-0.33581	0.0457959
GLYMA_04G083200	-0.461849	0.0458943
GLYMA_03G149400	-0.301354	0.045922
GLYMA_15G156400	-0.284763	0.045922
GLYMA_15G092700	-0.264589	0.045974
GLYMA_08G345800	-0.392746	0.0459922
GLYMA_01G010200	-5.00093	0.0462645
GLYMA_09G210600	-0.492363	0.0462645
GLYMA_15G000100	-1.1008	0.0462645
GLYMA_15G055400	-0.925817	0.0462645
GLYMA_15G198300	-0.285277	0.0462693
GLYMA_18G281700	-0.421973	0.0462693
GLYMA_13G227600	-0.349799	0.0462722
GLYMA_03G131000	-0.324084	0.0463108
GLYMA_04G085200	-0.370613	0.0463108
GLYMA_07G074900	-1.46601	0.0463108
GLYMA_19G130400	-0.831461	0.0465204
GLYMA_13G170600	-0.961531	0.0465466
GLYMA_10G186800	-0.610115	0.0468555
GLYMA_15G161600	-0.818921	0.0468555
GLYMA_19G156100	-1.31484	0.0468555
GLYMA_08G365100	-0.915038	0.04687
GLYMA_01G023200	-0.348402	0.0469111
GLYMA_16G161100	-1.66079	0.0469573
GLYMA_02G224200	-0.381673	0.0471944
GLYMA_02G049900	-0.702538	0.0475195
GLYMA_03G228000	-1.68811	0.0475614
GLYMA_17G163800	-0.266957	0.0475761
GLYMA_20G008400	-1.76398	0.0477564
GLYMA_10G155400	-0.805308	0.0478294
GLYMA_05G009000	-1.57922	0.0478396
GLYMA_01G074000	-0.261624	0.048046
GLYMA_20G106800	-0.303593	0.0480933
GLYMA_01G054500	-0.550437	0.0481038
GLYMA_02G309000	-0.822835	0.0481038
GLYMA_11G194600	-0.52542	0.0481038
GLYMA_18G241700	-0.572179	0.0482494
GLYMA_08G218100	-0.451226	0.0482537
GLYMA_10G190200	-0.682839	0.0482774
GLYMA_02G237800	-0.568192	0.0482843
GLYMA_17G057700	-0.346415	0.0484588
GLYMA_10G016100	-0.470726	0.0485182
GLYMA_13G354900	-0.343196	0.0485496
GLYMA_19G257600	-0.231454	0.0486497
GLYMA_15G108000	-0.378841	0.0486778
GLYMA_01G131100	-1.45619	0.0486927
GLYMA_07G255400	-0.317774	0.048792
GLYMA_11G117100	-0.627251	0.0488458
GLYMA_20G189300	-0.49124	0.0488458
GLYMA_02G102000	-0.457952	0.0490284
GLYMA_15G072200	-0.416575	0.0490606
GLYMA_02G218600	-0.248966	0.0491226
GLYMA_11G216900	-0.309795	0.0491226
GLYMA_03G169900	-0.333758	0.0491516
GLYMA_15G272700	-0.460218	0.0492122
GLYMA_09G102800	-4.24211	0.0492866
GLYMA_10G053000	-0.566664	0.0492866
GLYMA_11G083300	-4.44989	0.0492866
GLYMA_02G003200	-0.321296	0.0493499
GLYMA_13G224000	-0.43517	0.0493499
GLYMA_03G084000	-0.320133	0.0493624
GLYMA_07G244600	-0.365213	0.0493624
GLYMA_05G058100	-0.637943	0.0496317
GLYMA_13G103100	-0.64947	0.0496317
GLYMA_13G155400	-0.762047	0.0496317
GLYMA_16G038900	-0.407446	0.0498775
GLYMA_05G198700	-0.269685	0.0499461

## Sheet: GO_Hg4E02-induced
Category	GO Term ID	GO Term	Genes	Fold Enrichment	FDR
GOTERM_BP_DIRECT	GO:0006412	translation	100499758, 100499630, 100805868, 100305550, 100803186, 100305898, 100306305, 100778013, 100809054, 100305619, 547645, 100776354, 100801450, 100806786, 100499846, 100809899, 100499789, 100499963, 100499862, 100807176, 100306474, 100807572, 100791227, 100787561, 100499804, 100786559, 100779794, 100789845, 100305706, 100777379, 100784830, 106797809, 100779071, 100792174, 100818289, 100798230, 100815…	3.32598	2.52599e-07
GOTERM_BP_DIRECT	GO:0000028	ribosomal small subunit assembly	100305898, 100499758, 100809054, 100777379, 100776354, 106797809, 100499804, 100815850	9.36156	0.0036345
GOTERM_BP_DIRECT	GO:1990544	mitochondrial ATP transmembrane transport	100780671, 100802974, 100818408, 100785990, 100819556	23.4039	0.00517057
GOTERM_BP_DIRECT	GO:0010143	cutin biosynthetic process	100790068, 100794137, 100795926, 100779735, 100788698, 100817242	11.2339	0.0103582
GOTERM_BP_DIRECT	GO:0006606	protein import into nucleus	100786534, 100801379, 100775298, 102668982, 100500437, 100789177, 100813067, 100785130	6.72112	0.0103582
GOTERM_BP_DIRECT	GO:0000278	mitotic cell cycle	100801608, 100775439, 100816898, 100793406, 100780017, 100781525, 100788253, 100819883	6.72112	0.0103582
GOTERM_BP_DIRECT	GO:0046274	lignin catabolic process	100815672, 547704, 100796956, 100786722, 100779180, 100797749, 100786719	8.04765	0.0106809
GOTERM_BP_DIRECT	GO:0045905	positive regulation of translational termination	100803862, 100820467, 113001159, 100499632	23.8294	0.0217826
GOTERM_BP_DIRECT	GO:0045901	positive regulation of translational elongation	100803862, 100820467, 113001159, 100499632	21.8436	0.0255254
GOTERM_BP_DIRECT	GO:0006913	nucleocytoplasmic transport	100813605, 100777334, 100500437, 100814146	20.1634	0.0295283
GOTERM_BP_DIRECT	GO:0000054	ribosomal subunit export from nucleus	100801379, 100775298, 100500437, 100813067	18.7231	0.0337804
GOTERM_BP_DIRECT	GO:0044772	mitotic cell cycle phase transition	100798216, 100775224, 100798068, 100812029, 100789565, 100795892, 100812660	5.80653	0.0360552
GOTERM_CC_DIRECT	GO:0000786	nucleosome	100778317, 102661475, 100789332, 100306323, 100784085, 100305731, 100818215, 102669107, 100818932, 100788767, 100817768, 100819286, 100819422, 100818211, 100797506, 100793106, 100810646, 100784197, 100777359, 100778668, 100305586, 100805597, 100807058, 100306416, 100781420, 100779597, 100782374, 100800769, 100818748, 100527768, 100799680	17.3228	3.13212e-26
GOTERM_CC_DIRECT	GO:0022625	cytosolic large ribosomal subunit	547816, 100810611, 100805868, 100305550, 100801741, 100803186, 100306305, 100778013, 100777189, 100305619, 100797399, 100801450, 100806786, 100499846, 100809899, 100499789, 100499963, 100791962, 100810108, 100807176, 100787561, 100803210, 100789845, 100784830, 100499761, 100779071, 100792174, 100818289, 100798230	7.12787	7.93284e-14
GOTERM_CC_DIRECT	GO:0022627	cytosolic small ribosomal subunit	100499758, 100499862, 100499804, 100305898, 548053, 100779794, 100809054, 100777379, 100305706, 547645, 100776354, 106797809, 100815850	5.41361	0.000206454
GOTERM_CC_DIRECT	GO:0048046	apoplast	100787084, 547704, 100796956, 100798501, 100776029, 100799339, 100808529, 100797749, 100817874, 100779122, 100780980, 100815672, 100786722, 100781542, 100779180, 100818098, 100786719, 100778482	3.56617	0.000413112
GOTERM_CC_DIRECT	GO:0005874	microtubule	100788096, 100775439, 100796857, 100527842, 100793406, 100801510, 100806354, 100788253, 100785790, 100801608, 100816898, 100817813, 100780017, 100781525, 100819883, 100780319	2.96339	0.0083904
GOTERM_CC_DIRECT	GO:0071944	cell periphery	100782212, 100527351, 100805413, 100527907	20.1168	0.0136767
GOTERM_CC_DIRECT	GO:0005634	nucleus	100791010, 100796147, 778099, 100802512, 100810536, 100778317, 100789332, 100792905, 100785130, 102669107, 100782787, 100818932, 100788767, 100816076, 100305838, 100810013, 547742, 100500437, 100816990, 100816114, 102661609, 100811639, 100775439, 100792197, 100808905, 100798216, 100810669, 547965, 100791424, 100778668, 100805597, 100306416, 100779597, 100783762, 100527768, 100811631, 547458, 1007…	1.26642	0.0136767
GOTERM_CC_DIRECT	GO:0000307	cyclin-dependent protein kinase holoenzyme complex	100816047, 100798216, 100775224, 100798068, 100812029, 100789565, 100795892, 100784406, 100812660	4.3266	0.015899
GOTERM_CC_DIRECT	GO:0031225	anchored component of membrane	100801252, 100778264, 100814396, 100810408, 100786841, 100527479, 100810664	5.72073	0.0167952
GOTERM_CC_DIRECT	GO:0009506	plasmodesma	100793784, 100796444, 100527587, 100798336, 100792589, 100804161, 100785485, 100306103, 100306229, 547873, 100798323, 100816139, 100813741, 100811277	2.62268	0.0318399
GOTERM_CC_DIRECT	GO:0044614	nuclear pore cytoplasmic filaments	100786534, 102668982, 100789177	32.6899	0.032292
GOTERM_MF_DIRECT	GO:0046982	protein heterodimerization activity	100778317, 102661475, 100789332, 100306323, 100784085, 100305731, 100818215, 102669107, 100818932, 100788767, 100817768, 100819286, 100819422, 100818211, 100797506, 100793106, 100810646, 100784197, 100777359, 100778668, 100305586, 100805597, 100807058, 100306416, 100781420, 100779597, 100782374, 100800769, 100818748, 100527768, 100799680	10.2368	1.24908e-18
GOTERM_MF_DIRECT	GO:0003735	structural constituent of ribosome	100499758, 547816, 100810611, 100805868, 100305550, 100801741, 100803186, 100305898, 100306305, 548053, 100778013, 100809054, 100777189, 100305619, 547645, 100776354, 100801450, 100806786, 100499846, 100809899, 100499789, 100499963, 100791962, 100810108, 100499862, 100807176, 100306474, 100791227, 100787561, 100803210, 100499804, 100786559, 100779794, 100789845, 100305706, 100777379, 100784830, 1…	3.54773	3.62118e-10
GOTERM_MF_DIRECT	GO:0003746	translation elongation factor activity	100803862, 100820467, 113001159, 100816855, 100499632, 100499630, 100807572, 100810452, 100500082	9.24097	0.000593552
GOTERM_MF_DIRECT	GO:0003924	GTPase activity	100775439, 547804, 100802587, 100813605, 100499630, 100797931, 100807572, 100778623, 100793406, 100801379, 100788253, 100801608, 100816898, 100816833, 100775298, 100781525, 100500437, 100796442, 100819883, 100814146, 100813067, 100791062	2.9444	0.00200212
GOTERM_MF_DIRECT	GO:0005200	structural constituent of cytoskeleton	100801608, 100775439, 100816898, 100793406, 100781525, 100788253, 100819883	10.2221	0.00370599
GOTERM_MF_DIRECT	GO:0005471	ATP:ADP antiporter activity	100780671, 100802974, 100818408, 100785990, 100819556	17.293	0.00892038
GOTERM_MF_DIRECT	GO:0052716	hydroquinone:oxygen oxidoreductase activity	100815672, 547704, 100796956, 100786722, 100779180, 100797749, 100786719	8.07009	0.0101119
GOTERM_MF_DIRECT	GO:0005525	GTP binding	100775439, 547804, 100802587, 100813605, 100792313, 100499630, 100797931, 100807572, 100778623, 100793406, 100801379, 100788253, 100801608, 100816898, 100816833, 100775298, 100781525, 100500437, 100796442, 100819883, 100814146, 100813067, 100791062	2.39907	0.0121755
GOTERM_MF_DIRECT	GO:0005507	copper ion binding	100815672, 547704, 100796956, 100784752, 100786722, 100779180, 100799555, 100797749, 100817454, 100786719, 100305732	4.06095	0.0147784

## Sheet: GO_Hg4E02-repressed
Category	GO Term ID	GO Term	Genes	Fold Enrichment	FDR
GOTERM_BP_DIRECT	GO:0015979	photosynthesis	100807732, 100776789, 100527679, 100101915, 100526993, 100499814, 100527056, 100499815, 100305788, 100785637, 100780841, 100784806, 100527925, 100500317, 100811078	7.1886	5.71062e-06
GOTERM_BP_DIRECT	GO:0042744	hydrogen peroxide catabolic process	100804620, 100815708, 100811249, 100809245, 100789782, 100775837, 100814067, 100817622, 100784922, 100811170, 100812478, 100817540, 100811396	5.54122	0.000500035
GOTERM_BP_DIRECT	GO:0042546	cell wall biogenesis	100778340, 100786236, 547802, 100807063, 100800547, 100778237, 547479, 100811671	10.1325	0.00100174
GOTERM_BP_DIRECT	GO:0010411	xyloglucan metabolic process	100778340, 100786236, 547802, 100807063, 100800547, 100778237, 547479, 100811671	9.45701	0.00118571
GOTERM_BP_DIRECT	GO:0006979	response to oxidative stress	100804620, 100815708, 100811249, 100809245, 100789782, 100775837, 100814067, 100817622, 100784922, 100811170, 100812478, 100817540, 100811396	4.28466	0.00256862
GOTERM_CC_DIRECT	GO:0009538	photosystem I reaction center	100807732, 100776789, 100101915, 100526993, 100500317, 100499814, 100811078	34.0443	2.65334e-06
GOTERM_CC_DIRECT	GO:0009535	chloroplast thylakoid membrane	100784090, 100807732, 100785180, 100776789, 100101915, 100789786, 100499708, 100794944, 100784089, 100526993, 100808379, 100499814, 100527056, 100499815, 100801829, 100305788, 100527925, 100500317, 100811078	4.80724	4.60217e-06
GOTERM_CC_DIRECT	GO:0005886	plasma membrane	100775840, 100811504, 100792229, 100301900, 100809588, 100781258, 100781658, 100819540, 100815226, 100783912, 100500065, 112998154, 100809838, 100777657, 100789189, 100306214, 100805792, 100806048, 100809356, 100782753, 100786710, 100808271, 100305409, 100799146, 100819674, 100499218, 100809767, 100796405, 100820483, 100790469, 100786241, 100303753, 100305415, 100819128, 100812131, 100781077, 100…	1.87915	0.000133302
GOTERM_CC_DIRECT	GO:0009523	photosystem II	100305788, 100784090, 100785180, 100780841, 100789786, 100794944, 100784089, 100808379, 100499815	8.9532	0.000146504
GOTERM_CC_DIRECT	GO:0009522	photosystem I	100784090, 100785180, 100789786, 100794944, 100784089, 100808379, 100527056	8.51106	0.00265902
GOTERM_CC_DIRECT	GO:0048046	apoplast	100778340, 100500484, 100786236, 547802, 100807063, 100800547, 100778237, 547479, 547456, 100817263, 100792629, 100811671	3.18336	0.0196951
GOTERM_CC_DIRECT	GO:0005576	extracellular region	100804620, 100527374, 100815708, 100811249, 100776830, 100809245, 100789782, 100794948, 100775837, 100301882, 100814067, 100817622, 100784922, 100807183, 100782892, 100811170, 100819054, 100812478, 100817540, 100811396, 100776296	2.10583	0.0294753
GOTERM_CC_DIRECT	GO:0010287	plastoglobule	100784090, 100785180, 100789786, 100808379	13.4681	0.0298647
GOTERM_MF_DIRECT	GO:0000155	phosphorelay sensor kinase activity	100787425, 100781655, 100805107, 100101891, 100807543, 100802948, 100801970, 100814068	13.3693	0.000257881
GOTERM_MF_DIRECT	GO:0004601	peroxidase activity	100804620, 100815708, 100811249, 100809245, 100789782, 100775837, 100814067, 100817622, 100784922, 100811170, 100808271, 100814238, 100812478, 100817540, 100811396, 100787949	4.82647	0.000257881
GOTERM_MF_DIRECT	GO:0004674	protein serine/threonine kinase activity	100789031, 100795058, 100809767, 100802996, 100811504, 100804094, 100809222, 100809588, 100305415, 100798260, 102669607, 100782903, 100819540, 100798488, 732563, 100815226, 112998788, 100805896, 100801413, 100796618, 100788896, 100819818, 100804781, 100804100, 100803275, 100806048, 100305401, 100818744, 100789649, 100819737, 102668647, 100786710, 100305409, 100797440, 100799442, 100802308, 100818…	2.22581	0.00113459
GOTERM_MF_DIRECT	GO:0016762	xyloglucan:xyloglucosyl transferase activity	100778340, 100786236, 547802, 100807063, 100800547, 100778237, 547479, 100811671	9.41501	0.0013839
GOTERM_MF_DIRECT	GO:0046872	metal ion binding	100804850, 100815708, 100799931, 100802436, 100776974, 100806473, 100794801, 100784089, 100808379, 100790845, 100785295, 100784922, 100809272, 100818253, 100101891, 100812478, 100804620, 100784090, 100785180, 547924, 112998154, 100796117, 100527888, 100789786, 100806041, 100790337, 100797727, 100789782, 100775837, 100794816, 100814067, 100800826, 100775871, 100527925, 100782558, 100811396, 100791…	1.6384	0.00354405
GOTERM_MF_DIRECT	GO:0042626	ATPase activity, coupled to transmembrane movement of substances	100794774, 112998761, 100800293, 100794567, 100809749, 100801762, 100800034, 100813462, 100783798, 100783980, 100818615, 100779975, 100776122, 100817486	3.73743	0.00466378
GOTERM_MF_DIRECT	GO:0005524	ATP binding	112998761, 100800293, 100795058, 100802996, 100811504, 100804094, 100786467, 100795050, 100798164, 100794774, 100784290, 100809838, 100791029, 100788896, 100788531, 100804781, 100789189, 100806048, 100776122, 100807864, 100809767, 100819294, 100777845, 100801762, 100777208, 100800034, 100809643, 100305415, 100812131, 100813462, 100781476, 100814438, 100813228, 100796563, 112998788, 100798636, 100…	1.3935	0.00836745
GOTERM_MF_DIRECT	GO:0017172	cysteine dioxygenase activity	100805411, 100819405, 100527888, 100775871, 100806473	14.9211	0.00994725
GOTERM_MF_DIRECT	GO:0004553	hydrolase activity, hydrolyzing O-glycosyl compounds	100778340, 100806753, 100806533, 100786236, 547802, 100807063, 100800547, 100778237, 547479, 100806220, 100811671	4.1217	0.010337
GOTERM_MF_DIRECT	GO:0034485	phosphatidylinositol-3,4,5-trisphosphate 5-phosphatase activity	100780455, 100794203, 100818069, 100807214, 100799000	10.7126	0.0253043
GOTERM_MF_DIRECT	GO:0016168	chlorophyll binding	100784090, 100785180, 100789786, 100794944, 100784089, 100808379	7.48282	0.0253043
GOTERM_MF_DIRECT	GO:0020037	heme binding	100804620, 100807446, 100803324, 100815708, 100811249, 100809245, 100789410, 100170674, 100789782, 100775837, 100814067, 100817622, 100784922, 100809295, 100811170, 100782687, 100782971, 100812478, 100817540, 100811396, 100782715, 100812188	2.23092	0.0253043
GOTERM_MF_DIRECT	GO:0004439	phosphatidylinositol-4,5-bisphosphate 5-phosphatase activity	100780455, 100794203, 100818069, 100807214, 100799000	8.70398	0.0482113

[truncated: 2 more sheets: GO_GmCCA1-rep Hg4E02-ind, GO_GmCCA1-ind 4E02-rep]
