# Supplementary material for: Hijacking the Host Clock: A Nematode Effector Antagonizes Soybean Circadian Defense and Translation Control
Source: Adv Sci (Weinh). 2026 May 7:e18591. Online ahead of print. doi: 10.1002/advs.202518591 (PMC13334672; doi:10.1002/advs.202518591)
Supplement: Supplementary file 2 — Supporting File 2: advs75547‐sup‐0002‐DataSet.zip. [file ADVS-9999-e18591-s001.zip › Supplementary Dataset 2.xlsx]

## Sheet: Sheet1
ID	primer	sequence (5' to 3')
		GmCCA1p:LUC constructs
1	GmCCA1p-F	ATTATTTTTAAAAAAATTACTTTAAAGAAAAATCATTTTTTATTTTTATTTTAAATC
2	GmCCA1p-R	TAGAGGACGTGTGCTGCTAG
3	GmCCA1p-adapt-F	TGTTGACCTGCAGGCATGCAATTATTTTTAAAAAAATTACTTTAAAGAAAAATCATTTTTTATTTTTATTTTAAATC
4	GmCCA1p-adapt-R	CGTCTTCCATTAGAGGACGTGTGCTGCTAG
5	LUC-adapt-F	ACGTCCTCTAATGGAAGACGCCAAAAACATAAAG
6	LUC-adapt-R	GATTTTTGCGGACTTACACGGCGATCTTTCCGC
7	TEM-adapt-F	CGCCGTGTAAGTCCGCAAAAATCACCAGTC
8	TEM-adapt-R	ATTCGAGCTCGGTACCCGGGGTCACTGGATTTTGGTTTTAGG
		Overexpresion constructs
9	GmCCA1-F	ATGGACGCCGACTCCTCT
10	GmCCA1-R	TCAAGTTGAAGCCTCCCCATT
11	35S-adapt-F	AGCTCGGTACCCGGGGATCCTGAGACTTTTCAACAAAGGGTAATA
12	35S-adapt-R	TTTGTCGTCATCGTCTTTGTAGTCCATGTCCTCTCCAAATGAAATGAACTTC
13	GmCCA1-adapt-F	CTACAAAGACGATGACGACAAAATGGACGCCGACTCCTCT
14	GmCCA1-adapt-R	GTGATTTTTGCGGACTCAAGTTGAAGCCTCCCCATTC
15	TEM-adaptOE-F	GAGGCTTCAACTTGAGTCCGCAAAAATCACCAGTCTC
16	TEM-adaptOE-R	AGGTCGACTCTAGAGGATCCGTCACTGGATTTTGGTTTTAGGAAT
17	TEM-adaptEV-F	CTACAAAGACGATGACGACAAATGAGTCCGCAAAAATCACCAGTCTC
18	TEM-adaptEV-R	AGGTCGACTCTAGAGGATCCGTCACTGGATTTTGGTTTTAGGAAT
		RT-qPCR
19	GmCCA1-qRT-F	ACGTATTTACCATTATCCAAGAGG
20	GmCCA1-qRT-R	ATCTATCTCCAACTTCTGATTTTCA
21	GmActin-qRT-F	CTTCCCTCAGCACCTTCCAA
22	GmActin-qRT-R	GGTCCAGCTTTCACACTCCAT
23	GmAAT-qRT-F	CGTTGGGGGTTTAATTCTCTAC
24	GmAAT-qRT-R	ACTTCAAGGACTCTACACGTTT
25	GmPRR5a-qRT-F	TTAACACTGTTTGGGCAGC
26	GmPRR5a-qRT-R	AACAAATTGTCCTTTAACTCTGGG
27	GmSNAP18-qRT-F	TGGCAAGTTGTCATTTGAAGTTG
28	GmSNAP18-qRT-R	TTCACCCTCGTACAATTCAGC
29	GmWI12-qRT-F	GGGAATTTGCTTTGCTTTTCAC
30	GmWI12-qRT-R	GTAGTCTAACCGAGGAAACAATC
31	Hg4E02-qRT-F	CGGCAAACAACTGTGCAAAA
32	Hg4E02-qRT-R	CAATGTTTGGGCTTCTTCCC
33	GmPR1-6-qRT-F	GATTGTCAACTGATCCACTCTGGT
34	GmPR1-6-qRT-R	GTGCCTCCATTATCACATGCTACT
35	GmPIK6-NP-qRT-F	CAATTTCGAGTGCCATGCGT
36	GmPIK6-NP-qRT-R	ACCGGCCAGCAAGAACAT
37	GmRPM1-qRT-F	GCCACTAGGTCAATCCTCCCT
38	GmRPM1-qRT-R	TACCAACAGTGATGGCCAGCT
39	GmPRR5a-qRT-F	CAGAACCAATGGCTTTTTGGCT
40	GmPRR5a-qRT-R	CGCATCGAAGTTTGGAGGGT
41	J/GmELF3a-qRT-F	CAGGTGTTCTGCCACTCAAC
42	J/GmELF3a-qRT-R	GACCAGTCCTGGAGTGAAAGT
43	GmGI-qRT-F	CCTCCTCCACCGGATGGT
44	GmGI-qRT-R	GAAGCAAATGGAGGACTAGCCT
		DEX-inducible constructs
45	Hg4E02-attB1-F	GGGGACAAGTTTGTACAAAAAAGCAGGCTTAATGCATCACCATCACCATCACTCCCTTTTCCGTCCTCA
46	Hg4E02-attB2-R	GGGGACCACTTTGTACAAGAAAGCTGGGTATCAATGTTTGGGCTTCTTC
47	DEX-fragment-F	AGGTCGACTCTAGAGCCTCGAATCACCACTTTGTAC
48	DEX-fragment-R	AGCTCGGTACCCGGGTGAGACTTTTCAACAAAGGGTAATA
		HIGS contructs
49	Hg4E02-250bp-For-F	CCGGGCTCGAGCTCGTCCCTTTTCCGTCCTCAATCG
50	Hg4E02-250bp-For-R	CAAGCTGGGGTACCGATGCCCACACGTAATTTTTGTCG
51	Hg4E02-250bp-Rev-F	GGTTCGAAATCGATAATGCCCACACGTAATTTTTGTCG
52	Hg4E02-250bp-Rev-R	AGCAGGACTCTAGAATCCCTTTTCCGTCCTCAATCG
53	YFP-For-F	CCGGGCTCGAGCTCGCAACGTCTATATCATGGCCGAC
54	YFP-For-R	CAAGCTGGGGTACCGGAGAGTGATCCCGGCGG
55	YFP-Rev-F	GGTTCGAAATCGATAGAGAGTGATCCCGGCGG
56	YFP-Rev-R	AGCAGGACTCTAGAACAACGTCTATATCATGGCCGAC
		SELEX-seq
57	Hg4E02-SELEX-F	CTTTCCCTACACGACGCTCTTC
58	Hg4E02-SELEX-R	GGAGTTCAGACGTGTGCTCTTC
59	Hg4E02-SELEX-seq-F	AATGATACGGCGACCACCGAGATCTACACTCTTTCCCTACACGACGCTCTTC
60	Hg4E02-SELEX-seq-R	CAAGCAGAAGACGGCATACGAGATCGTACTGTGACTGGAGTTCAGACGTGTGCTCTTC
		Dual-luciferase constructs
61	LZ-GmCCA1p-F	TCGACGGTATCGATAATTATTTTTAAAAAAATTACTTTAA
62	LZ-GmCCA1p-R	TTGTTGTAAAAATAATAGAGGACGTGTGCTGCTAG
63	LZ-GmAATp-F	TCGACGGTATCGATAGTCCATTTCCGATTTTCTGGATAAT
64	LZ-GmAATp-R	TTGTTGTAAAAATAAGCCGGAGGCAAAATTGTGAG
65	LZ-GmSNAPp-F	TCGACGGTATCGATAGTCTCTCACGAAAATTTCACTTCCT
66	LZ-GmSNAPp-R	TTGTTGTAAAAATAATTTCCTCCGATCGAAACAAAGCAAT
67	LZ-GmWI12p-F	TCGACGGTATCGATAGTGTGCTTTCAATTCTTTAACGTGG
68	LZ-GmWI12p-R	TTGTTGTAAAAATAACAAAAACTGGTGAGAGGGCG
69	LZ-GmRPL32p-F	TCGACGGTATCGATATGTTATGCATGACGTGAAGCTAATT
70	LZ-GmRPL32p-R	TTGTTGTAAAAATAATTTCACTCACCACGCAGAATTAG
71	LZ-GmRPL37p-F	TCGACGGTATCGATACCTCTGCTACCGGTCTCT
72	LZ-GmRPL37p-R	TTGTTGTAAAAATAATGAAGCAGATGATAAACCCTAATGC
		DAP-qPCR
73	DAP-adapter-F	GATCTACACTCTTTCCCTACACGACGCTCTTCCGATCT
74	DAP-adapter-R	GTGACTGGAGTTCAGACGTGTGCTCTTCCGATC
75	GmRPL37-MN-F	GAAGAATTGTTGAAGGGCAAT
76	GmRPL37-MN-R	CAGCTCTTGATTGGGCCAT
77	GmRPL32-MN-F	CATATTATCTGTCGTTAACCTAGGAT
78	GmRPL32-MN-R	CATGGTTTTGTCTTCATCACGT
79	GmCCA1-MN-F	GGAAACTGCCAAACGACT
80	GmCCA1-MN-R	TAGTGTATATATCACAACAACACTTC
81	GmRPL37-MI-F	CAACCGGAAGAACACCAAAAT
82	GmRPL37-MI-R	TGACGATTTTGCCCTTGTGT
83	GmRPL32-MI-F	ATGAACAGAGACGGGTTCAT
84	GmRPL32-MI-R	CACTCACCACGCAGAAT
85	GmCCA1-MI-F	TCCTCCTGCTAGTGTTAGGT
86	GmCCA1-MI-R	TCTCGGTAACCAAAAAGAGGG
		in vitro protein expression
87	Hg4E02-F	CGAATTCGAGCTCATGTCCCTTTTCCGTCCTCAAT
88	Hg4E02-R	TCGAGTGCGGCCGCAAGCTCAATGTTTGGGCTTCTTCCCG
89	Hg4E02-trucation-F	AGCAAATGGGTCGCGATGAGGGAGGGCGAGTGAAG
90	Hg4E02-trucation-R	CGGAGCTCGAATTCGTCAATGTTTGGGCTTCTTCCCG
91	6×His-YFP-Hg4E02-F	AGCAAATGGGTCGCGCCATGGTGAGCAAGGGCGAG
92	6×His-YFP-Hg4E02-R	CGGAGCTCGAATTCGTCAATGTTTGGGCTTCTTCCCG
93	YFP-Hg4E02 linker1-F	TCTGGTGGCGGAGGCTCGGGCGGAGGTGGGTCGGGTGGCGGC
94	YFP-Hg4E02 linker2-F	GGTGGGTCGGGTGGCGGCGGATCAGAGGGAGGGCGAGTGAAGCGCGGC
95	6×His-YFP-F	AGCAAATGGGTCGCGCCATGGTGAGCAAGGGCGAG
96	6×His-YFP-R	CGGAGCTCGAATTCGTTACTTGTACAGCTCGTCCATG
97	pET28a-seq-F	GGAATTGTGAGCGGATAACA
98	pET28a-seq-R	CTAGTTATTGCTCAGCGGTG
		YFP-Hg4E02
99	YFP-Hg4E02-F	CATGGACGAGCTGTACAAGGGATCCGAGGGAGGGCGAGTGAAGC
100	YFP-Hg4E02-R	ACGAACGAAAGCTCTGCAGGTCGACTCAATGTTTGGGCTTCTTCCC
101	attB1-Hg4E02-F	GGGGACAAGTTTGTACAAAAAAGCAGGCTTAGAGGGAGGGCGAGT
102	attB2-Hg4E02-R	GGGGACCACTTTGTACAAGAAAGCTGGGTTTCAATGTTTGGGCTTCTTCC
103	YFP-Hg4E02-NES-F	TGTACAAGGGATCCGTCGACGAGGGAGGGCGAGTG
104	YFP-Hg4E02-NES-R	CGAAAGCTCTGCAGGTCAATGAATATCGAGTCCGGCCAGCTTAAGAGCCAACCCGCAACATGCCCACAC
105	attB1-Hg4E02-NES-F	GGGGACAAGTTTGTACAAAAAAGCAGGCTTAGAGGGAGGGCGAGT
106	attB2-Hg4E02-NES-R	GGGGACCACTTTGTACAAGAAAGCTGGGTTTCAATGAATATCGAGTCCGGCCAG
		Signal peptide
107	pSUC2-SP-Hg4E02-F	GGAATTTTAATTAAGATGTCCCTTTTCCGTCC
108	pSUC2-SP-Hg4E02-R	ACTATAGGGAGAACCTTCCGACGAAGTGACAAAGAG
		Y1H
109	pLacZi-GmCCA1p-F	GAATTGAAAAGCTTGATTATTTTTAAAAAAATTACTTTAAAGAAAAATCATTTTTTATTTTTATTTTAAATC
110	pLacZi-GmCCA1p-R	TTGTTGTAAAAATAATAGAGGACGTGTGCTGCTAG
111	pLacZi-GmELF3a-F	GAATTGAAAAGCTTGCACAATTTATTTTCACTCGGGC
112	pLacZi-GmELF3a-R	GCACATGCCTCGAGGCCTTACACTTCCTAATCCTAATCCTAATA
113	pLacZi-GmPRR5a-F	GAATTGAAAAGCTTGTGGAAGTGTATTTTTTTCTTATGGAAT
114	pLacZi-GmPRR5a-R	GCACATGCCTCGAGGTTTTTTCACCCACTTTTATATATTTTTTCTTTGG
		EMSA
115	Biotin-4×GGAGTAG-F	GGAGTAGGGAGTAGGGAGTAGGGAGTAG
116	Biotin-4×GGAGTAG-R	CTACTCCCTACTCCCTACTCCCTACTCC
117	4×GGAGTAG-F	GGAGTAGGGAGTAGGGAGTAGGGAGTAG
118	4×GGAGTAG-R	CTACTCCCTACTCCCTACTCCCTACTCC
119	4×TTCTGCT-F	TTCTGCTTTCTGCTTTCTGCTTTCTGCT
120	4×TTCTGCT-F	AGCAGAAAGCAGAAAGCAGAAAGCAGAA
121	Biotin-4×GGAGTAA-F	GGAGTAAGGAGTAAGGAGTAAGGAGTAA
122	Biotin-4×GGAGTAA-R	TTACTCCTTACTCCTTACTCCTTACTCC
123	4×GGAGTAA-F	GGAGTAAGGAGTAAGGAGTAAGGAGTAA
124	4×GGAGTAA-R	TTACTCCTTACTCCTTACTCCTTACTCC
125	4×TTCTGCC-F	TTCTGCCTTCTGCCTTCTGCCTTCTGCC
126	4×TTCTGCC-R	GGCAGAAGGCAGAAGGCAGAAGGCAGAA
		ChIP-qPCR
127	GmCCA1-MI-F	TCCTCCTGCTAGTGTTAGGT
128	GmCCA1-MI-R	TCTCGGTAACCAAAAAGAGGG
129	GmCCA1-MU-F	AACTTCTGCAGATTCTCCC
130	GmCCA1-MU-R	CATTGATGGAACTGTAGTTGCT
