# Supplementary material for: Hijacking the Host Clock: A Nematode Effector Antagonizes Soybean Circadian Defense and Translation Control
Source: Adv Sci (Weinh). 2026 May 7:e18591. Online ahead of print. doi: 10.1002/advs.202518591 (PMC13334672; doi:10.1002/advs.202518591)
Supplement: Supplementary file 2 — Supporting File 2: advs75547‐sup‐0002‐DataSet.zip. [file ADVS-9999-e18591-s001.zip › Supplementary Dataset 3.xlsx]

## Sheet: Sheet1
	Gene Symbol	Gene ID
1	GmCCA1	GLYMA_03G261800
2	GmELF3a	GLYMA_04G050200
3	GmPRR5a	GLYMA_04G228300
4	GmAATRhg1	GLYMA_18G022400
5	GmSNAP18Rhg1	GLYMA_18G022500
6	GmWI12Rhg1	GLYMA_18G022700
7	GmRPL5	GLYMA_13G280300
8	GmRPL10	GLYMA_18G050600
9	GmRPL32	GLYMA_15G195500
10	GmRPL37	GLYMA_13G357900
11	GmGI	GLYMA_20G170000
